# Supplementary material for: Bias and Evolution of the Mutationally Accessible Phenotypic Space in a Developmental System
Source: PLoS Genet. 2010 Mar 12;6(3):e1000877. doi: 10.1371/journal.pgen.1000877 (PMC2837400; doi:10.1371/journal.pgen.1000877)
Supplement: Table S1 — Data table. Raw data set for CFB lines, with each row corresponding to an individual worm (worksheet “data)”; for data coding see worksheet “abbreviations”. (2.96 MB XLS) [file pgen.1000877.s001.xls]

## Sheet: data
						Class A				Class B							Class C		Class D
Species	Strain	Block	Treatment	Line	No.	Variant 1	Variant 2	Variant 3	Variant 4	Variant 5	Variant 6	Variant 7	Variant 8	Variant 9	Variant 10	Variant 11	Variant 12	Variant 13	Variant 14
C. briggsae	HK104	1	MA	201	1	0	0	0	0	0	0	0	0	0	0	0	0	0	0
C. briggsae	HK104	1	MA	201	2	0	0	0	0	0	0	0	0	0	0	0	0	0	0
C. briggsae	HK104	1	MA	201	3	0	0	0	0	0	0	0	0	0	0	0	0	0	1
C. briggsae	HK104	1	MA	201	4	0	0	0	0	0	0	0	0	0	0	0	0	0	1
C. briggsae	HK104	1	MA	201	5	0	0	0	0	0	0	0	0	0	0	0	0	0	1
C. briggsae	HK104	1	MA	201	6	0	0	0	0	0	0	0	0	0	0	0	0	0	1
C. briggsae	HK104	1	MA	201	7	0	0	0	0	0	0	0	0	0	0	0	0	0	1
C. briggsae	HK104	1	MA	201	8	0	0	0	0	0	0	0	0	0	0	0	0	0	1
C. briggsae	HK104	1	MA	201	9	0	0	0	0	0	0	0	0	0	0	0	0	0	1
C. briggsae	HK104	1	MA	201	10	0	0	0	0	0	0	0	0	0	0	0	0	0	1
C. briggsae	HK104	1	MA	201	11	0	0	0	0	0	0	0	0	0	0	0	0	0	1
C. briggsae	HK104	1	MA	201	12	0	0	0	0	0	0	0	0	0	0	0	0	0	1
C. briggsae	HK104	1	MA	201	13	0	0	0	0	0	0	0	0	0	0	0	0	0	1
C. briggsae	HK104	1	MA	201	14	0	0	0	0	0	0	0	0	0	0	0	0	0	1
C. briggsae	HK104	1	MA	201	15	0	0	0	0	0	0	0	0	0	0	0	0	0	1
C. briggsae	HK104	1	MA	201	16	0	0	0	0	0	0	0	0	0	0	0	0	0	1
C. briggsae	HK104	1	MA	201	17	0	0	0	0	0	0	0	0	0	0	0	0	0	1
C. briggsae	HK104	1	MA	201	18	0	0	0	0	0	0	0	0	0	0	0	0	0	1
C. briggsae	HK104	1	MA	201	19	0	0	0	0	0	0	0	0	0	0	0	0	0	1
C. briggsae	HK104	1	MA	201	20	0	0	0	0	0	0	0	0	0	0	0	0	0	1
C. briggsae	HK104	1	MA	201	21	0	0	0	0	0	0	0	0	0	0	0	0	0	1
C. briggsae	HK104	1	MA	201	22	0	0	0	0	0	0	0	0	0	0	0	0	0	1
C. briggsae	HK104	1	MA	201	23	0	0	0	0	0	0	0	0	0	0	0	0	0	1
C. briggsae	HK104	1	MA	201	24	0	0	0	0	0	0	0	0	0	0	0	0	0	1
C. briggsae	HK104	1	MA	201	25	0	0	0	0	0	0	0	0	0	0	0	0	0	1
C. briggsae	HK104	1	MA	201	26	0	0	0	0	0	0	0	0	0	0	0	0	0	1
C. briggsae	HK104	1	MA	201	27	0	0	0	0	0	0	0	0	0	0	0	0	0	1
C. briggsae	HK104	1	MA	201	28	0	0	0	0	0	0	0	0	0	0	0	0	0	1
C. briggsae	HK104	1	MA	201	29	0	0	0	0	0	0	0	0	0	0	0	0	0	1
C. briggsae	HK104	1	MA	201	30	0	0	0	0	0	0	0	0	0	0	0	0	0	1
C. briggsae	HK104	1	MA	201	31	0	0	0	0	0	0	0	0	0	0	0	0	0	1
C. briggsae	HK104	1	MA	201	32	0	0	0	0	0	0	0	0	0	0	0	0	0	1
C. briggsae	HK104	1	MA	201	33	0	0	0	0	0	0	0	0	0	0	0	0	0	1
C. briggsae	HK104	1	MA	201	34	0	0	0	0	0	0	0	0	0	0	0	0	0	1
C. briggsae	HK104	1	MA	201	35	0	0	0	0	0	0	0	0	0	0	0	0	0	1
C. briggsae	HK104	1	MA	201	36	0	0	0	0	0	0	0	0	0	0	0	0	0	1
C. briggsae	HK104	1	MA	201	37	0	0	0	0	0	0	0	0	0	0	0	0	0	1
C. briggsae	HK104	1	MA	201	38	0	0	0	0	0	0	0	0	0	0	0	0	0	1
C. briggsae	HK104	1	MA	201	39	0	0	0	0	0	0	0	0	0	0	0	0	0	1
C. briggsae	HK104	1	MA	201	40	0	0	0	0	0	0	0	0	0	0	0	0	0	1
C. briggsae	HK104	1	MA	201	41	0	0	0	0	0	0	0	0	0	0	0	0	0	1
C. briggsae	HK104	1	MA	201	42	0	0	0	0	0	0	0	0	0	0	0	0	0	1
C. briggsae	HK104	1	MA	201	43	0	0	0	0	0	0	0	0	0	0	0	0	0	1
C. briggsae	HK104	1	MA	201	44	0	0	0	0	0	0	0	0	0	0	0	0	0	1
C. briggsae	HK104	1	MA	201	45	0	0	0	0	0	0	0	0	0	0	0	0	0	1
C. briggsae	HK104	1	MA	201	46	0	0	0	0	0	0	0	0	0	0	0	0	0	1
C. briggsae	HK104	1	MA	201	47	0	0	0	0	0	0	0	0	0	0	0	0	0	1
C. briggsae	HK104	1	MA	201	48	0	0	0	0	0	0	0	0	0	0	0	0	0	1
C. briggsae	HK104	1	MA	201	49	0	0	0	0	0	0	0	0	0	0	0	0	0	1
C. briggsae	HK104	1	MA	201	50	0	0	0	0	0	0	0	0	0	0	0	0	0	1
C. briggsae	HK104	1	MA	205	1	0	0	0	1	0	0	1	0	0	0	0	0	0	1
C. briggsae	HK104	1	MA	205	2	0	0	0	0	0	0	0	0	0	1	0	0	0	1
C. briggsae	HK104	1	MA	205	3	0	0	0	1	0	0	0	0	0	0	0	0	0	1
C. briggsae	HK104	1	MA	205	4	0	0	0	0	0	0	0	0	0	1	0	0	0	0
C. briggsae	HK104	1	MA	205	5	0	0	0	1	0	0	0	0	0	0	0	0	0	1
C. briggsae	HK104	1	MA	205	6	0	0	0	1	0	0	0	0	0	0	0	0	0	1
C. briggsae	HK104	1	MA	205	7	0	0	0	1	0	0	0	0	0	0	0	0	0	1
C. briggsae	HK104	1	MA	205	8	0	0	0	1	0	0	0	0	0	0	0	0	0	1
C. briggsae	HK104	1	MA	205	9	0	0	0	1	0	0	0	0	0	0	0	0	0	0
C. briggsae	HK104	1	MA	205	10	0	0	0	1	0	0	0	0	0	0	0	0	0	1
C. briggsae	HK104	1	MA	205	11	0	0	0	1	0	0	0	0	0	0	0	0	0	0
C. briggsae	HK104	1	MA	205	12	0	0	0	1	0	0	0	0	0	0	0	0	0	0
C. briggsae	HK104	1	MA	205	13	0	1	0	0	0	0	0	0	0	0	0	0	0	1
C. briggsae	HK104	1	MA	205	14	0	0	0	1	0	0	0	0	0	0	0	0	0	1
C. briggsae	HK104	1	MA	205	15	0	0	0	1	0	0	0	0	0	0	0	0	0	1
C. briggsae	HK104	1	MA	205	16	0	0	0	1	0	0	0	0	0	0	0	0	0	1
C. briggsae	HK104	1	MA	205	17	0	0	0	0	0	0	0	0	0	0	0	0	0	0
C. briggsae	HK104	1	MA	205	18	0	0	0	0	0	0	0	0	0	0	0	0	0	0
C. briggsae	HK104	1	MA	205	19	0	0	0	0	0	0	0	0	0	0	0	0	0	0
C. briggsae	HK104	1	MA	205	20	0	0	0	0	0	0	0	0	0	0	0	0	0	0
C. briggsae	HK104	1	MA	205	21	0	0	0	0	0	0	0	0	0	0	0	0	0	1
C. briggsae	HK104	1	MA	205	22	0	0	0	0	0	0	0	0	0	0	0	0	0	1
C. briggsae	HK104	1	MA	205	23	0	0	0	0	0	0	0	0	0	0	0	0	0	1
C. briggsae	HK104	1	MA	205	24	0	0	0	0	0	0	0	0	0	0	0	0	0	1
C. briggsae	HK104	1	MA	205	25	0	0	0	0	0	0	0	0	0	0	0	0	0	1
C. briggsae	HK104	1	MA	205	26	0	0	0	0	0	0	0	0	0	0	0	0	0	1
C. briggsae	HK104	1	MA	205	27	0	0	0	0	0	0	0	0	0	0	0	0	0	1
C. briggsae	HK104	1	MA	205	28	0	0	0	0	0	0	0	0	0	0	0	0	0	1
C. briggsae	HK104	1	MA	205	29	0	0	0	0	0	0	0	0	0	0	0	0	0	1
C. briggsae	HK104	1	MA	205	30	0	0	0	0	0	0	0	0	0	0	0	0	0	1
C. briggsae	HK104	1	MA	205	31	0	0	0	0	0	0	0	0	0	0	0	0	0	1
C. briggsae	HK104	1	MA	205	32	0	0	0	0	0	0	0	0	0	0	0	0	0	1
C. briggsae	HK104	1	MA	205	33	0	0	0	0	0	0	0	0	0	0	0	0	0	1
C. briggsae	HK104	1	MA	205	34	0	0	0	0	0	0	0	0	0	0	0	0	0	1
C. briggsae	HK104	1	MA	205	35	0	0	0	0	0	0	0	0	0	0	0	0	0	1
C. briggsae	HK104	1	MA	205	36	0	0	0	0	0	0	0	0	0	0	0	0	0	1
C. briggsae	HK104	1	MA	205	37	0	0	0	0	0	0	0	0	0	0	0	0	0	1
C. briggsae	HK104	1	MA	205	38	0	0	0	0	0	0	0	0	0	0	0	0	0	1
C. briggsae	HK104	1	MA	205	39	0	0	0	0	0	0	0	0	0	0	0	0	0	1
C. briggsae	HK104	1	MA	205	40	0	0	0	0	0	0	0	0	0	0	0	0	0	1
C. briggsae	HK104	1	MA	205	41	0	0	0	0	0	0	0	0	0	0	0	0	0	1
C. briggsae	HK104	1	MA	205	42	0	0	0	0	0	0	0	0	0	0	0	0	0	1
C. briggsae	HK104	1	MA	205	43	0	0	0	0	0	0	0	0	0	0	0	0	0	1
C. briggsae	HK104	1	MA	205	44	0	0	0	0	0	0	0	0	0	0	0	0	0	1
C. briggsae	HK104	1	MA	205	45	0	0	0	0	0	0	0	0	0	0	0	0	0	1
C. briggsae	HK104	1	MA	205	46	0	0	0	0	0	0	0	0	0	0	0	0	0	1
C. briggsae	HK104	1	MA	205	47	0	0	0	0	0	0	0	0	0	0	0	0	0	1
C. briggsae	HK104	1	MA	205	48	0	0	0	0	0	0	0	0	0	0	0	0	0	1
C. briggsae	HK104	1	MA	205	49	0	0	0	0	0	0	0	0	0	0	0	0	0	1
C. briggsae	HK104	1	MA	205	50	0	0	0	0	0	0	0	0	0	0	0	0	0	1
C. briggsae	HK104	1	MA	210	1	0	0	0	0	0	0	0	0	0	0	0	1	0	1
C. briggsae	HK104	1	MA	210	2	0	0	0	0	0	0	0	0	0	0	0	0	1	1
C. briggsae	HK104	1	MA	210	3	0	0	0	0	0	0	0	0	0	0	0	0	1	1
C. briggsae	HK104	1	MA	210	4	0	0	0	0	0	0	0	0	0	0	0	1	1	1
C. briggsae	HK104	1	MA	210	5	0	0	0	0	0	0	0	0	0	0	0	0	1	1
C. briggsae	HK104	1	MA	210	6	0	0	0	0	0	0	0	0	0	0	0	0	0	0
C. briggsae	HK104	1	MA	210	7	0	0	0	0	0	0	0	0	0	0	0	0	0	0
C. briggsae	HK104	1	MA	210	8	0	0	0	0	0	0	0	0	0	0	0	0	0	0
C. briggsae	HK104	1	MA	210	9	0	0	0	0	0	0	0	0	0	0	0	0	0	1
C. briggsae	HK104	1	MA	210	10	0	0	0	0	0	0	0	0	0	0	0	0	0	1
C. briggsae	HK104	1	MA	210	11	0	0	0	0	0	0	0	0	0	0	0	0	0	1
C. briggsae	HK104	1	MA	210	12	0	0	0	0	0	0	0	0	0	0	0	0	0	1
C. briggsae	HK104	1	MA	210	13	0	0	0	0	0	0	0	0	0	0	0	0	0	1
C. briggsae	HK104	1	MA	210	14	0	0	0	0	0	0	0	0	0	0	0	0	0	1
C. briggsae	HK104	1	MA	210	15	0	0	0	0	0	0	0	0	0	0	0	0	0	1
C. briggsae	HK104	1	MA	210	16	0	0	0	0	0	0	0	0	0	0	0	0	0	1
C. briggsae	HK104	1	MA	210	17	0	0	0	0	0	0	0	0	0	0	0	0	0	1
C. briggsae	HK104	1	MA	210	18	0	0	0	0	0	0	0	0	0	0	0	0	0	1
C. briggsae	HK104	1	MA	210	19	0	0	0	0	0	0	0	0	0	0	0	0	0	1
C. briggsae	HK104	1	MA	210	20	0	0	0	0	0	0	0	0	0	0	0	0	0	1
C. briggsae	HK104	1	MA	210	21	0	0	0	0	0	0	0	0	0	0	0	0	0	1
C. briggsae	HK104	1	MA	210	22	0	0	0	0	0	0	0	0	0	0	0	0	0	1
C. briggsae	HK104	1	MA	210	23	0	0	0	0	0	0	0	0	0	0	0	0	0	1
C. briggsae	HK104	1	MA	210	24	0	0	0	0	0	0	0	0	0	0	0	0	0	1
C. briggsae	HK104	1	MA	210	25	0	0	0	0	0	0	0	0	0	0	0	0	0	1
C. briggsae	HK104	1	MA	210	26	0	0	0	0	0	0	0	0	0	0	0	0	0	1
C. briggsae	HK104	1	MA	210	27	0	0	0	0	0	0	0	0	0	0	0	0	0	1
C. briggsae	HK104	1	MA	210	28	0	0	0	0	0	0	0	0	0	0	0	0	0	1
C. briggsae	HK104	1	MA	210	29	0	0	0	0	0	0	0	0	0	0	0	0	0	1
C. briggsae	HK104	1	MA	210	30	0	0	0	0	0	0	0	0	0	0	0	0	0	1
C. briggsae	HK104	1	MA	210	31	0	0	0	0	0	0	0	0	0	0	0	0	0	1
C. briggsae	HK104	1	MA	210	32	0	0	0	0	0	0	0	0	0	0	0	0	0	1
C. briggsae	HK104	1	MA	210	33	0	0	0	0	0	0	0	0	0	0	0	0	0	1
C. briggsae	HK104	1	MA	210	34	0	0	0	0	0	0	0	0	0	0	0	0	0	1
C. briggsae	HK104	1	MA	210	35	0	0	0	0	0	0	0	0	0	0	0	0	0	1
C. briggsae	HK104	1	MA	210	36	0	0	0	0	0	0	0	0	0	0	0	0	0	1
C. briggsae	HK104	1	MA	210	37	0	0	0	0	0	0	0	0	0	0	0	0	0	1
C. briggsae	HK104	1	MA	210	38	0	0	0	0	0	0	0	0	0	0	0	0	0	1
C. briggsae	HK104	1	MA	210	39	0	0	0	0	0	0	0	0	0	0	0	0	0	1
C. briggsae	HK104	1	MA	210	40	0	0	0	0	0	0	0	0	0	0	0	0	0	1
C. briggsae	HK104	1	MA	210	41	0	0	0	0	0	0	0	0	0	0	0	0	0	1
C. briggsae	HK104	1	MA	210	42	0	0	0	0	0	0	0	0	0	0	0	0	0	1
C. briggsae	HK104	1	MA	210	43	0	0	0	0	0	0	0	0	0	0	0	0	0	1
C. briggsae	HK104	1	MA	210	44	0	0	0	0	0	0	0	0	0	0	0	0	0	1
C. briggsae	HK104	1	MA	210	45	0	0	0	0	0	0	0	0	0	0	0	0	0	1
C. briggsae	HK104	1	MA	210	46	0	0	0	0	0	0	0	0	0	0	0	0	0	1
C. briggsae	HK104	1	MA	210	47	0	0	0	0	0	0	0	0	0	0	0	0	0	1
C. briggsae	HK104	1	MA	210	48	0	0	0	0	0	0	0	0	0	0	0	0	0	1
C. briggsae	HK104	1	MA	210	49	0	0	0	0	0	0	0	0	0	0	0	0	0	1
C. briggsae	HK104	1	MA	210	50	0	0	0	0	0	0	0	0	0	0	0	0	0	1
C. briggsae	HK104	1	MA	231	1	0	0	0	0	0	0	0	0	0	0	1	0	0	1
C. briggsae	HK104	1	MA	231	2	0	0	0	0	0	1	0	0	0	0	0	0	0	0
C. briggsae	HK104	1	MA	231	3	0	0	0	0	0	0	0	0	0	0	0	0	0	0
C. briggsae	HK104	1	MA	231	4	0	0	0	0	0	0	0	0	0	0	0	0	0	0
C. briggsae	HK104	1	MA	231	5	0	0	0	0	0	0	0	0	0	0	0	0	0	0
C. briggsae	HK104	1	MA	231	6	0	0	0	0	0	0	0	0	0	0	0	0	0	0
C. briggsae	HK104	1	MA	231	7	0	0	0	0	0	0	0	0	0	0	0	0	0	0
C. briggsae	HK104	1	MA	231	8	0	0	0	0	0	0	0	0	0	0	0	0	0	1
C. briggsae	HK104	1	MA	231	9	0	0	0	0	0	0	0	0	0	0	0	0	0	1
C. briggsae	HK104	1	MA	231	10	0	0	0	0	0	0	0	0	0	0	0	0	0	1
C. briggsae	HK104	1	MA	231	11	0	0	0	0	0	0	0	0	0	0	0	0	0	1
C. briggsae	HK104	1	MA	231	12	0	0	0	0	0	0	0	0	0	0	0	0	0	1
C. briggsae	HK104	1	MA	231	13	0	0	0	0	0	0	0	0	0	0	0	0	0	1
C. briggsae	HK104	1	MA	231	14	0	0	0	0	0	0	0	0	0	0	0	0	0	1
C. briggsae	HK104	1	MA	231	15	0	0	0	0	0	0	0	0	0	0	0	0	0	1
C. briggsae	HK104	1	MA	231	16	0	0	0	0	0	0	0	0	0	0	0	0	0	1
C. briggsae	HK104	1	MA	231	17	0	0	0	0	0	0	0	0	0	0	0	0	0	1
C. briggsae	HK104	1	MA	231	18	0	0	0	0	0	0	0	0	0	0	0	0	0	1
C. briggsae	HK104	1	MA	231	19	0	0	0	0	0	0	0	0	0	0	0	0	0	1
C. briggsae	HK104	1	MA	231	20	0	0	0	0	0	0	0	0	0	0	0	0	0	1
C. briggsae	HK104	1	MA	231	21	0	0	0	0	0	0	0	0	0	0	0	0	0	1
C. briggsae	HK104	1	MA	231	22	0	0	0	0	0	0	0	0	0	0	0	0	0	1
C. briggsae	HK104	1	MA	231	23	0	0	0	0	0	0	0	0	0	0	0	0	0	1
C. briggsae	HK104	1	MA	231	24	0	0	0	0	0	0	0	0	0	0	0	0	0	1
C. briggsae	HK104	1	MA	231	25	0	0	0	0	0	0	0	0	0	0	0	0	0	1
C. briggsae	HK104	1	MA	231	26	0	0	0	0	0	0	0	0	0	0	0	0	0	1
C. briggsae	HK104	1	MA	231	27	0	0	0	0	0	0	0	0	0	0	0	0	0	1
C. briggsae	HK104	1	MA	231	28	0	0	0	0	0	0	0	0	0	0	0	0	0	1
C. briggsae	HK104	1	MA	231	29	0	0	0	0	0	0	0	0	0	0	0	0	0	1
C. briggsae	HK104	1	MA	231	30	0	0	0	0	0	0	0	0	0	0	0	0	0	1
C. briggsae	HK104	1	MA	231	31	0	0	0	0	0	0	0	0	0	0	0	0	0	1
C. briggsae	HK104	1	MA	231	32	0	0	0	0	0	0	0	0	0	0	0	0	0	1
C. briggsae	HK104	1	MA	231	33	0	0	0	0	0	0	0	0	0	0	0	0	0	1
C. briggsae	HK104	1	MA	231	34	0	0	0	0	0	0	0	0	0	0	0	0	0	1
C. briggsae	HK104	1	MA	231	35	0	0	0	0	0	0	0	0	0	0	0	0	0	1
C. briggsae	HK104	1	MA	231	36	0	0	0	0	0	0	0	0	0	0	0	0	0	1
C. briggsae	HK104	1	MA	231	37	0	0	0	0	0	0	0	0	0	0	0	0	0	1
C. briggsae	HK104	1	MA	231	38	0	0	0	0	0	0	0	0	0	0	0	0	0	1
C. briggsae	HK104	1	MA	231	39	0	0	0	0	0	0	0	0	0	0	0	0	0	1
C. briggsae	HK104	1	MA	231	40	0	0	0	0	0	0	0	0	0	0	0	0	0	1
C. briggsae	HK104	1	MA	231	41	0	0	0	0	0	0	0	0	0	0	0	0	0	1
C. briggsae	HK104	1	MA	231	42	0	0	0	0	0	0	0	0	0	0	0	0	0	1
C. briggsae	HK104	1	MA	231	43	0	0	0	0	0	0	0	0	0	0	0	0	0	1
C. briggsae	HK104	1	MA	231	44	0	0	0	0	0	0	0	0	0	0	0	0	0	1
C. briggsae	HK104	1	MA	231	45	0	0	0	0	0	0	0	0	0	0	0	0	0	1
C. briggsae	HK104	1	MA	231	46	0	0	0	0	0	0	0	0	0	0	0	0	0	1
C. briggsae	HK104	1	MA	231	47	0	0	0	0	0	0	0	0	0	0	0	0	0	1
C. briggsae	HK104	1	MA	231	48	0	0	0	0	0	0	0	0	0	0	0	0	0	1
C. briggsae	HK104	1	MA	231	49	0	0	0	0	0	0	0	0	0	0	0	0	0	1
C. briggsae	HK104	1	MA	231	50	0	0	0	0	0	0	0	0	0	0	0	0	0	1
C. briggsae	HK104	1	MA	234	1	0	0	0	0	0	0	0	0	0	0	0	1	0	1
C. briggsae	HK104	1	MA	234	2	0	0	0	0	0	0	0	0	0	0	0	0	1	1
C. briggsae	HK104	1	MA	234	3	0	0	0	0	0	0	0	0	0	0	0	0	1	1
C. briggsae	HK104	1	MA	234	4	0	0	0	0	0	0	0	0	0	0	0	0	1	1
C. briggsae	HK104	1	MA	234	5	0	0	0	0	0	0	0	0	0	0	0	0	0	0
C. briggsae	HK104	1	MA	234	6	0	0	0	0	0	0	0	0	0	0	0	0	0	0
C. briggsae	HK104	1	MA	234	7	0	0	0	0	0	0	0	0	0	0	0	0	0	1
C. briggsae	HK104	1	MA	234	8	0	0	0	0	0	0	0	0	0	0	0	0	0	1
C. briggsae	HK104	1	MA	234	9	0	0	0	0	0	0	0	0	0	0	0	0	0	1
C. briggsae	HK104	1	MA	234	10	0	0	0	0	0	0	0	0	0	0	0	0	0	1
C. briggsae	HK104	1	MA	234	11	0	0	0	0	0	0	0	0	0	0	0	0	0	1
C. briggsae	HK104	1	MA	234	12	0	0	0	0	0	0	0	0	0	0	0	0	0	1
C. briggsae	HK104	1	MA	234	13	0	0	0	0	0	0	0	0	0	0	0	0	0	1
C. briggsae	HK104	1	MA	234	14	0	0	0	0	0	0	0	0	0	0	0	0	0	1
C. briggsae	HK104	1	MA	234	15	0	0	0	0	0	0	0	0	0	0	0	0	0	1
C. briggsae	HK104	1	MA	234	16	0	0	0	0	0	0	0	0	0	0	0	0	0	1
C. briggsae	HK104	1	MA	234	17	0	0	0	0	0	0	0	0	0	0	0	0	0	1
C. briggsae	HK104	1	MA	234	18	0	0	0	0	0	0	0	0	0	0	0	0	0	1
C. briggsae	HK104	1	MA	234	19	0	0	0	0	0	0	0	0	0	0	0	0	0	1
C. briggsae	HK104	1	MA	234	20	0	0	0	0	0	0	0	0	0	0	0	0	0	1
C. briggsae	HK104	1	MA	234	21	0	0	0	0	0	0	0	0	0	0	0	0	0	1
C. briggsae	HK104	1	MA	234	22	0	0	0	0	0	0	0	0	0	0	0	0	0	1
C. briggsae	HK104	1	MA	234	23	0	0	0	0	0	0	0	0	0	0	0	0	0	1
C. briggsae	HK104	1	MA	234	24	0	0	0	0	0	0	0	0	0	0	0	0	0	1
C. briggsae	HK104	1	MA	234	25	0	0	0	0	0	0	0	0	0	0	0	0	0	1
C. briggsae	HK104	1	MA	234	26	0	0	0	0	0	0	0	0	0	0	0	0	0	1
C. briggsae	HK104	1	MA	234	27	0	0	0	0	0	0	0	0	0	0	0	0	0	1
C. briggsae	HK104	1	MA	234	28	0	0	0	0	0	0	0	0	0	0	0	0	0	1
C. briggsae	HK104	1	MA	234	29	0	0	0	0	0	0	0	0	0	0	0	0	0	1
C. briggsae	HK104	1	MA	234	30	0	0	0	0	0	0	0	0	0	0	0	0	0	1
C. briggsae	HK104	1	MA	234	31	0	0	0	0	0	0	0	0	0	0	0	0	0	1
C. briggsae	HK104	1	MA	234	32	0	0	0	0	0	0	0	0	0	0	0	0	0	1
C. briggsae	HK104	1	MA	234	33	0	0	0	0	0	0	0	0	0	0	0	0	0	1
C. briggsae	HK104	1	MA	234	34	0	0	0	0	0	0	0	0	0	0	0	0	0	1
C. briggsae	HK104	1	MA	234	35	0	0	0	0	0	0	0	0	0	0	0	0	0	1
C. briggsae	HK104	1	MA	234	36	0	0	0	0	0	0	0	0	0	0	0	0	0	1
C. briggsae	HK104	1	MA	234	37	0	0	0	0	0	0	0	0	0	0	0	0	0	1
C. briggsae	HK104	1	MA	234	38	0	0	0	0	0	0	0	0	0	0	0	0	0	1
C. briggsae	HK104	1	MA	234	39	0	0	0	0	0	0	0	0	0	0	0	0	0	1
C. briggsae	HK104	1	MA	234	40	0	0	0	0	0	0	0	0	0	0	0	0	0	1
C. briggsae	HK104	1	MA	234	41	0	0	0	0	0	0	0	0	0	0	0	0	0	1
C. briggsae	HK104	1	MA	234	42	0	0	0	0	0	0	0	0	0	0	0	0	0	1
C. briggsae	HK104	1	MA	234	43	0	0	0	0	0	0	0	0	0	0	0	0	0	1
C. briggsae	HK104	1	MA	234	44	0	0	0	0	0	0	0	0	0	0	0	0	0	1
C. briggsae	HK104	1	MA	234	45	0	0	0	0	0	0	0	0	0	0	0	0	0	1
C. briggsae	HK104	1	MA	234	46	0	0	0	0	0	0	0	0	0	0	0	0	0	1
C. briggsae	HK104	1	MA	234	47	0	0	0	0	0	0	0	0	0	0	0	0	0	1
C. briggsae	HK104	1	MA	234	48	0	0	0	0	0	0	0	0	0	0	0	0	0	1
C. briggsae	HK104	1	MA	234	49	0	0	0	0	0	0	0	0	0	0	0	0	0	1
C. briggsae	HK104	1	MA	234	50	0	0	0	0	0	0	0	0	0	0	0	0	0	1
C. briggsae	HK104	1	MA	252	1	0	0	0	0	0	1	0	0	0	0	0	0	0	1
C. briggsae	HK104	1	MA	252	2	0	0	0	0	0	0	0	0	0	0	0	1	0	1
C. briggsae	HK104	1	MA	252	3	0	0	0	0	0	0	0	0	0	0	0	1	0	1
C. briggsae	HK104	1	MA	252	4	0	0	0	0	0	0	1	0	0	0	0	0	0	1
C. briggsae	HK104	1	MA	252	5	0	1	0	0	0	0	0	0	0	0	0	1	0	1
C. briggsae	HK104	1	MA	252	6	0	0	0	0	0	1	0	0	0	0	0	0	0	1
C. briggsae	HK104	1	MA	252	7	0	0	0	0	0	0	0	0	0	0	0	0	0	0
C. briggsae	HK104	1	MA	252	8	0	0	0	0	0	0	0	0	0	0	0	0	0	1
C. briggsae	HK104	1	MA	252	9	0	0	0	0	0	0	0	0	0	0	0	0	0	1
C. briggsae	HK104	1	MA	252	10	0	0	0	0	0	0	0	0	0	0	0	0	0	1
C. briggsae	HK104	1	MA	252	11	0	0	0	0	0	0	0	0	0	0	0	0	0	1
C. briggsae	HK104	1	MA	252	12	0	0	0	0	0	0	0	0	0	0	0	0	0	1
C. briggsae	HK104	1	MA	252	13	0	0	0	0	0	0	0	0	0	0	0	0	0	1
C. briggsae	HK104	1	MA	252	14	0	0	0	0	0	0	0	0	0	0	0	0	0	1
C. briggsae	HK104	1	MA	252	15	0	0	0	0	0	0	0	0	0	0	0	0	0	1
C. briggsae	HK104	1	MA	252	16	0	0	0	0	0	0	0	0	0	0	0	0	0	1
C. briggsae	HK104	1	MA	252	17	0	0	0	0	0	0	0	0	0	0	0	0	0	1
C. briggsae	HK104	1	MA	252	18	0	0	0	0	0	0	0	0	0	0	0	0	0	1
C. briggsae	HK104	1	MA	252	19	0	0	0	0	0	0	0	0	0	0	0	0	0	1
C. briggsae	HK104	1	MA	252	20	0	0	0	0	0	0	0	0	0	0	0	0	0	1
C. briggsae	HK104	1	MA	252	21	0	0	0	0	0	0	0	0	0	0	0	0	0	1
C. briggsae	HK104	1	MA	252	22	0	0	0	0	0	0	0	0	0	0	0	0	0	1
C. briggsae	HK104	1	MA	252	23	0	0	0	0	0	0	0	0	0	0	0	0	0	1
C. briggsae	HK104	1	MA	252	24	0	0	0	0	0	0	0	0	0	0	0	0	0	1
C. briggsae	HK104	1	MA	252	25	0	0	0	0	0	0	0	0	0	0	0	0	0	1
C. briggsae	HK104	1	MA	252	26	0	0	0	0	0	0	0	0	0	0	0	0	0	1
C. briggsae	HK104	1	MA	252	27	0	0	0	0	0	0	0	0	0	0	0	0	0	1
C. briggsae	HK104	1	MA	252	28	0	0	0	0	0	0	0	0	0	0	0	0	0	1
C. briggsae	HK104	1	MA	252	29	0	0	0	0	0	0	0	0	0	0	0	0	0	1
C. briggsae	HK104	1	MA	252	30	0	0	0	0	0	0	0	0	0	0	0	0	0	1
C. briggsae	HK104	1	MA	252	31	0	0	0	0	0	0	0	0	0	0	0	0	0	1
C. briggsae	HK104	1	MA	252	32	0	0	0	0	0	0	0	0	0	0	0	0	0	1
C. briggsae	HK104	1	MA	252	33	0	0	0	0	0	0	0	0	0	0	0	0	0	1
C. briggsae	HK104	1	MA	252	34	0	0	0	0	0	0	0	0	0	0	0	0	0	1
C. briggsae	HK104	1	MA	252	35	0	0	0	0	0	0	0	0	0	0	0	0	0	1
C. briggsae	HK104	1	MA	252	36	0	0	0	0	0	0	0	0	0	0	0	0	0	1
C. briggsae	HK104	1	MA	252	37	0	0	0	0	0	0	0	0	0	0	0	0	0	1
C. briggsae	HK104	1	MA	252	38	0	0	0	0	0	0	0	0	0	0	0	0	0	1
C. briggsae	HK104	1	MA	252	39	0	0	0	0	0	0	0	0	0	0	0	0	0	1
C. briggsae	HK104	1	MA	252	40	0	0	0	0	0	0	0	0	0	0	0	0	0	1
C. briggsae	HK104	1	MA	252	41	0	0	0	0	0	0	0	0	0	0	0	0	0	1
C. briggsae	HK104	1	MA	252	42	0	0	0	0	0	0	0	0	0	0	0	0	0	1
C. briggsae	HK104	1	MA	252	43	0	0	0	0	0	0	0	0	0	0	0	0	0	1
C. briggsae	HK104	1	MA	252	44	0	0	0	0	0	0	0	0	0	0	0	0	0	1
C. briggsae	HK104	1	MA	252	45	0	0	0	0	0	0	0	0	0	0	0	0	0	1
C. briggsae	HK104	1	MA	252	46	0	0	0	0	0	0	0	0	0	0	0	0	0	1
C. briggsae	HK104	1	MA	252	47	0	0	0	0	0	0	0	0	0	0	0	0	0	1
C. briggsae	HK104	1	MA	252	48	0	0	0	0	0	0	0	0	0	0	0	0	0	1
C. briggsae	HK104	1	MA	252	49	0	0	0	0	0	0	0	0	0	0	0	0	0	1
C. briggsae	HK104	1	MA	252	50	0	0	0	0	0	0	0	0	0	0	0	0	0	1
C. briggsae	HK104	1	MA	289	1	0	0	0	0	0	0	1	0	0	0	0	0	0	1
C. briggsae	HK104	1	MA	289	2	0	0	0	0	0	0	1	0	0	0	0	0	0	1
C. briggsae	HK104	1	MA	289	3	0	0	0	0	0	0	0	0	0	0	0	0	1	1
C. briggsae	HK104	1	MA	289	4	0	0	0	0	0	0	1	0	0	0	0	0	0	1
C. briggsae	HK104	1	MA	289	5	0	0	0	0	0	0	1	0	0	0	0	0	0	1
C. briggsae	HK104	1	MA	289	6	0	0	0	0	0	0	1	0	0	0	0	0	0	1
C. briggsae	HK104	1	MA	289	7	0	0	0	0	0	0	1	0	0	0	0	0	0	1
C. briggsae	HK104	1	MA	289	8	0	0	0	0	0	0	0	0	0	0	0	1	0	1
C. briggsae	HK104	1	MA	289	9	0	0	0	0	0	0	0	0	0	0	0	1	0	1
C. briggsae	HK104	1	MA	289	10	0	0	0	0	0	0	0	0	0	0	0	1	0	1
C. briggsae	HK104	1	MA	289	11	0	0	0	0	0	0	1	0	0	0	0	0	0	1
C. briggsae	HK104	1	MA	289	12	0	0	0	0	0	0	0	0	0	0	0	0	1	1
C. briggsae	HK104	1	MA	289	13	0	0	0	0	0	0	0	0	0	0	0	0	1	1
C. briggsae	HK104	1	MA	289	14	0	0	0	0	0	0	0	0	0	0	0	0	0	0
C. briggsae	HK104	1	MA	289	15	0	0	0	0	0	0	0	0	0	0	0	0	0	1
C. briggsae	HK104	1	MA	289	16	0	0	0	0	0	0	0	0	0	0	0	0	0	1
C. briggsae	HK104	1	MA	289	17	0	0	0	0	0	0	0	0	0	0	0	0	0	1
C. briggsae	HK104	1	MA	289	18	0	0	0	0	0	0	0	0	0	0	0	0	0	1
C. briggsae	HK104	1	MA	289	19	0	0	0	0	0	0	0	0	0	0	0	0	0	1
C. briggsae	HK104	1	MA	289	20	0	0	0	0	0	0	0	0	0	0	0	0	0	1
C. briggsae	HK104	1	MA	289	21	0	0	0	0	0	0	0	0	0	0	0	0	0	1
C. briggsae	HK104	1	MA	289	22	0	0	0	0	0	0	0	0	0	0	0	0	0	1
C. briggsae	HK104	1	MA	289	23	0	0	0	0	0	0	0	0	0	0	0	0	0	1
C. briggsae	HK104	1	MA	289	24	0	0	0	0	0	0	0	0	0	0	0	0	0	1
C. briggsae	HK104	1	MA	289	25	0	0	0	0	0	0	0	0	0	0	0	0	0	1
C. briggsae	HK104	1	MA	289	26	0	0	0	0	0	0	0	0	0	0	0	0	0	1
C. briggsae	HK104	1	MA	289	27	0	0	0	0	0	0	0	0	0	0	0	0	0	1
C. briggsae	HK104	1	MA	289	28	0	0	0	0	0	0	0	0	0	0	0	0	0	1
C. briggsae	HK104	1	MA	289	29	0	0	0	0	0	0	0	0	0	0	0	0	0	1
C. briggsae	HK104	1	MA	289	30	0	0	0	0	0	0	0	0	0	0	0	0	0	1
C. briggsae	HK104	1	MA	289	31	0	0	0	0	0	0	0	0	0	0	0	0	0	1
C. briggsae	HK104	1	MA	289	32	0	0	0	0	0	0	0	0	0	0	0	0	0	1
C. briggsae	HK104	1	MA	289	33	0	0	0	0	0	0	0	0	0	0	0	0	0	1
C. briggsae	HK104	1	MA	289	34	0	0	0	0	0	0	0	0	0	0	0	0	0	1
C. briggsae	HK104	1	MA	289	35	0	0	0	0	0	0	0	0	0	0	0	0	0	1
C. briggsae	HK104	1	MA	289	36	0	0	0	0	0	0	0	0	0	0	0	0	0	1
C. briggsae	HK104	1	MA	289	37	0	0	0	0	0	0	0	0	0	0	0	0	0	1
C. briggsae	HK104	1	MA	289	38	0	0	0	0	0	0	0	0	0	0	0	0	0	1
C. briggsae	HK104	1	MA	289	39	0	0	0	0	0	0	0	0	0	0	0	0	0	1
C. briggsae	HK104	1	MA	289	40	0	0	0	0	0	0	0	0	0	0	0	0	0	1
C. briggsae	HK104	1	MA	289	41	0	0	0	0	0	0	0	0	0	0	0	0	0	1
C. briggsae	HK104	1	MA	289	42	0	0	0	0	0	0	0	0	0	0	0	0	0	1
C. briggsae	HK104	1	MA	289	43	0	0	0	0	0	0	0	0	0	0	0	0	0	1
C. briggsae	HK104	1	MA	289	44	0	0	0	0	0	0	0	0	0	0	0	0	0	1
C. briggsae	HK104	1	MA	289	45	0	0	0	0	0	0	0	0	0	0	0	0	0	1
C. briggsae	HK104	1	MA	289	46	0	0	0	0	0	0	0	0	0	0	0	0	0	1
C. briggsae	HK104	1	MA	289	47	0	0	0	0	0	0	0	0	0	0	0	0	0	1
C. briggsae	HK104	1	MA	289	48	0	0	0	0	0	0	0	0	0	0	0	0	0	1
C. briggsae	HK104	1	MA	289	49	0	0	0	0	0	0	0	0	0	0	0	0	0	1
C. briggsae	HK104	1	MA	289	50	0	0	0	0	0	0	0	0	0	0	0	0	0	1
C. briggsae	HK104	2	MA	219	1	0	0	0	0	0	0	0	0	0	0	0	0	0	1
C. briggsae	HK104	2	MA	219	2	0	0	0	0	0	1	0	0	0	0	0	0	0	1
C. briggsae	HK104	2	MA	219	3	0	0	0	0	0	0	0	0	0	0	0	1	0	1
C. briggsae	HK104	2	MA	219	4	0	0	0	0	0	0	0	0	0	0	0	1	0	1
C. briggsae	HK104	2	MA	219	5	0	0	0	0	0	0	0	0	0	0	0	0	0	0
C. briggsae	HK104	2	MA	219	6	0	0	0	0	0	0	0	0	0	0	0	0	0	0
C. briggsae	HK104	2	MA	219	7	0	0	0	0	0	0	0	0	0	0	0	0	0	1
C. briggsae	HK104	2	MA	219	8	0	0	0	0	0	0	0	0	0	0	0	0	0	1
C. briggsae	HK104	2	MA	219	9	0	0	0	0	0	0	0	0	0	0	0	0	0	1
C. briggsae	HK104	2	MA	219	10	0	0	0	0	0	0	0	0	0	0	0	0	0	1
C. briggsae	HK104	2	MA	219	11	0	0	0	0	0	0	0	0	0	0	0	0	0	1
C. briggsae	HK104	2	MA	219	12	0	0	0	0	0	0	0	0	0	0	0	0	0	1
C. briggsae	HK104	2	MA	219	13	0	0	0	0	0	0	0	0	0	0	0	0	0	1
C. briggsae	HK104	2	MA	219	14	0	0	0	0	0	0	0	0	0	0	0	0	0	1
C. briggsae	HK104	2	MA	219	15	0	0	0	0	0	0	0	0	0	0	0	0	0	1
C. briggsae	HK104	2	MA	219	16	0	0	0	0	0	0	0	0	0	0	0	0	0	1
C. briggsae	HK104	2	MA	219	17	0	0	0	0	0	0	0	0	0	0	0	0	0	1
C. briggsae	HK104	2	MA	219	18	0	0	0	0	0	0	0	0	0	0	0	0	0	1
C. briggsae	HK104	2	MA	219	19	0	0	0	0	0	0	0	0	0	0	0	0	0	1
C. briggsae	HK104	2	MA	219	20	0	0	0	0	0	0	0	0	0	0	0	0	0	1
C. briggsae	HK104	2	MA	219	21	0	0	0	0	0	0	0	0	0	0	0	0	0	1
C. briggsae	HK104	2	MA	219	22	0	0	0	0	0	0	0	0	0	0	0	0	0	1
C. briggsae	HK104	2	MA	219	23	0	0	0	0	0	0	0	0	0	0	0	0	0	1
C. briggsae	HK104	2	MA	219	24	0	0	0	0	0	0	0	0	0	0	0	0	0	1
C. briggsae	HK104	2	MA	219	25	0	0	0	0	0	0	0	0	0	0	0	0	0	1
C. briggsae	HK104	2	MA	219	26	0	0	0	0	0	0	0	0	0	0	0	0	0	1
C. briggsae	HK104	2	MA	219	27	0	0	0	0	0	0	0	0	0	0	0	0	0	1
C. briggsae	HK104	2	MA	219	28	0	0	0	0	0	0	0	0	0	0	0	0	0	1
C. briggsae	HK104	2	MA	219	29	0	0	0	0	0	0	0	0	0	0	0	0	0	1
C. briggsae	HK104	2	MA	219	30	0	0	0	0	0	0	0	0	0	0	0	0	0	1
C. briggsae	HK104	2	MA	219	31	0	0	0	0	0	0	0	0	0	0	0	0	0	1
C. briggsae	HK104	2	MA	219	32	0	0	0	0	0	0	0	0	0	0	0	0	0	1
C. briggsae	HK104	2	MA	219	33	0	0	0	0	0	0	0	0	0	0	0	0	0	1
C. briggsae	HK104	2	MA	219	34	0	0	0	0	0	0	0	0	0	0	0	0	0	1
C. briggsae	HK104	2	MA	219	35	0	0	0	0	0	0	0	0	0	0	0	0	0	1
C. briggsae	HK104	2	MA	219	36	0	0	0	0	0	0	0	0	0	0	0	0	0	1
C. briggsae	HK104	2	MA	219	37	0	0	0	0	0	0	0	0	0	0	0	0	0	1
C. briggsae	HK104	2	MA	219	38	0	0	0	0	0	0	0	0	0	0	0	0	0	1
C. briggsae	HK104	2	MA	219	39	0	0	0	0	0	0	0	0	0	0	0	0	0	1
C. briggsae	HK104	2	MA	219	40	0	0	0	0	0	0	0	0	0	0	0	0	0	1
C. briggsae	HK104	2	MA	219	41	0	0	0	0	0	0	0	0	0	0	0	0	0	1
C. briggsae	HK104	2	MA	219	42	0	0	0	0	0	0	0	0	0	0	0	0	0	1
C. briggsae	HK104	2	MA	219	43	0	0	0	0	0	0	0	0	0	0	0	0	0	1
C. briggsae	HK104	2	MA	219	44	0	0	0	0	0	0	0	0	0	0	0	0	0	1
C. briggsae	HK104	2	MA	219	45	0	0	0	0	0	0	0	0	0	0	0	0	0	1
C. briggsae	HK104	2	MA	219	46	0	0	0	0	0	0	0	0	0	0	0	0	0	1
C. briggsae	HK104	2	MA	219	47	0	0	0	0	0	0	0	0	0	0	0	0	0	1
C. briggsae	HK104	2	MA	219	48	0	0	0	0	0	0	0	0	0	0	0	0	0	1
C. briggsae	HK104	2	MA	219	49	0	0	0	0	0	0	0	0	0	0	0	0	0	1
C. briggsae	HK104	2	MA	219	50	0	0	0	0	0	0	0	0	0	0	0	0	0	1
C. briggsae	HK104	2	MA	237	1	0	0	0	0	0	0	0	0	0	0	0	0	1	1
C. briggsae	HK104	2	MA	237	2	0	0	0	0	0	0	0	0	0	0	0	1	0	1
C. briggsae	HK104	2	MA	237	3	0	0	0	0	0	1	0	0	0	0	0	0	0	1
C. briggsae	HK104	2	MA	237	4	0	0	0	0	1	0	0	0	0	0	0	0	0	1
C. briggsae	HK104	2	MA	237	5	0	0	0	0	1	0	0	0	0	0	0	0	0	1
C. briggsae	HK104	2	MA	237	6	0	0	0	0	0	0	0	0	0	0	0	0	0	0
C. briggsae	HK104	2	MA	237	7	0	0	0	0	0	0	0	0	0	0	0	0	0	0
C. briggsae	HK104	2	MA	237	8	0	0	0	0	0	0	0	0	0	0	0	0	0	0
C. briggsae	HK104	2	MA	237	9	0	0	0	0	0	0	0	0	0	0	0	0	0	1
C. briggsae	HK104	2	MA	237	10	0	0	0	0	0	0	0	0	0	0	0	0	0	1
C. briggsae	HK104	2	MA	237	11	0	0	0	0	0	0	0	0	0	0	0	0	0	1
C. briggsae	HK104	2	MA	237	12	0	0	0	0	0	0	0	0	0	0	0	0	0	1
C. briggsae	HK104	2	MA	237	13	0	0	0	0	0	0	0	0	0	0	0	0	0	1
C. briggsae	HK104	2	MA	237	14	0	0	0	0	0	0	0	0	0	0	0	0	0	1
C. briggsae	HK104	2	MA	237	15	0	0	0	0	0	0	0	0	0	0	0	0	0	1
C. briggsae	HK104	2	MA	237	16	0	0	0	0	0	0	0	0	0	0	0	0	0	1
C. briggsae	HK104	2	MA	237	17	0	0	0	0	0	0	0	0	0	0	0	0	0	1
C. briggsae	HK104	2	MA	237	18	0	0	0	0	0	0	0	0	0	0	0	0	0	1
C. briggsae	HK104	2	MA	237	19	0	0	0	0	0	0	0	0	0	0	0	0	0	1
C. briggsae	HK104	2	MA	237	20	0	0	0	0	0	0	0	0	0	0	0	0	0	1
C. briggsae	HK104	2	MA	237	21	0	0	0	0	0	0	0	0	0	0	0	0	0	1
C. briggsae	HK104	2	MA	237	22	0	0	0	0	0	0	0	0	0	0	0	0	0	1
C. briggsae	HK104	2	MA	237	23	0	0	0	0	0	0	0	0	0	0	0	0	0	1
C. briggsae	HK104	2	MA	237	24	0	0	0	0	0	0	0	0	0	0	0	0	0	1
C. briggsae	HK104	2	MA	237	25	0	0	0	0	0	0	0	0	0	0	0	0	0	1
C. briggsae	HK104	2	MA	237	26	0	0	0	0	0	0	0	0	0	0	0	0	0	1
C. briggsae	HK104	2	MA	237	27	0	0	0	0	0	0	0	0	0	0	0	0	0	1
C. briggsae	HK104	2	MA	237	28	0	0	0	0	0	0	0	0	0	0	0	0	0	1
C. briggsae	HK104	2	MA	237	29	0	0	0	0	0	0	0	0	0	0	0	0	0	1
C. briggsae	HK104	2	MA	237	30	0	0	0	0	0	0	0	0	0	0	0	0	0	1
C. briggsae	HK104	2	MA	237	31	0	0	0	0	0	0	0	0	0	0	0	0	0	1
C. briggsae	HK104	2	MA	237	32	0	0	0	0	0	0	0	0	0	0	0	0	0	1
C. briggsae	HK104	2	MA	237	33	0	0	0	0	0	0	0	0	0	0	0	0	0	1
C. briggsae	HK104	2	MA	237	34	0	0	0	0	0	0	0	0	0	0	0	0	0	1
C. briggsae	HK104	2	MA	237	35	0	0	0	0	0	0	0	0	0	0	0	0	0	1
C. briggsae	HK104	2	MA	237	36	0	0	0	0	0	0	0	0	0	0	0	0	0	1
C. briggsae	HK104	2	MA	237	37	0	0	0	0	0	0	0	0	0	0	0	0	0	1
C. briggsae	HK104	2	MA	237	38	0	0	0	0	0	0	0	0	0	0	0	0	0	1
C. briggsae	HK104	2	MA	237	39	0	0	0	0	0	0	0	0	0	0	0	0	0	1
C. briggsae	HK104	2	MA	237	40	0	0	0	0	0	0	0	0	0	0	0	0	0	1
C. briggsae	HK104	2	MA	237	41	0	0	0	0	0	0	0	0	0	0	0	0	0	1
C. briggsae	HK104	2	MA	237	42	0	0	0	0	0	0	0	0	0	0	0	0	0	1
C. briggsae	HK104	2	MA	237	43	0	0	0	0	0	0	0	0	0	0	0	0	0	1
C. briggsae	HK104	2	MA	237	44	0	0	0	0	0	0	0	0	0	0	0	0	0	1
C. briggsae	HK104	2	MA	237	45	0	0	0	0	0	0	0	0	0	0	0	0	0	1
C. briggsae	HK104	2	MA	237	46	0	0	0	0	0	0	0	0	0	0	0	0	0	1
C. briggsae	HK104	2	MA	237	47	0	0	0	0	0	0	0	0	0	0	0	0	0	1
C. briggsae	HK104	2	MA	237	48	0	0	0	0	0	0	0	0	0	0	0	0	0	1
C. briggsae	HK104	2	MA	237	49	0	0	0	0	0	0	0	0	0	0	0	0	0	1
C. briggsae	HK104	2	MA	237	50	0	0	0	0	0	0	0	0	0	0	0	0	0	1
C. briggsae	HK104	2	MA	240	1	0	0	0	0	0	0	0	0	0	0	0	0	1	0
C. briggsae	HK104	2	MA	240	2	0	0	0	0	0	1	0	0	0	0	0	0	0	1
C. briggsae	HK104	2	MA	240	3	0	0	0	0	0	1	0	0	0	0	0	0	0	0
C. briggsae	HK104	2	MA	240	4	0	0	0	0	0	0	0	0	0	0	0	1	0	1
C. briggsae	HK104	2	MA	240	5	0	1	0	0	0	1	0	0	0	0	0	0	0	1
C. briggsae	HK104	2	MA	240	6	0	0	0	0	0	1	0	0	0	0	0	0	0	1
C. briggsae	HK104	2	MA	240	7	0	0	0	0	0	1	0	0	0	0	0	0	0	1
C. briggsae	HK104	2	MA	240	8	0	0	0	0	0	1	0	0	0	0	0	0	0	1
C. briggsae	HK104	2	MA	240	9	0	0	0	0	0	1	0	0	0	0	0	0	0	1
C. briggsae	HK104	2	MA	240	10	0	0	0	0	0	0	0	0	0	0	0	1	0	1
C. briggsae	HK104	2	MA	240	11	0	0	0	0	0	1	0	0	0	0	0	0	0	1
C. briggsae	HK104	2	MA	240	12	0	0	0	0	0	1	0	0	0	0	0	0	0	1
C. briggsae	HK104	2	MA	240	13	0	0	0	0	0	1	0	0	0	0	0	0	0	1
C. briggsae	HK104	2	MA	240	14	0	0	0	0	0	1	0	0	0	0	0	0	0	1
C. briggsae	HK104	2	MA	240	15	0	0	0	0	0	0	0	0	0	0	0	0	1	1
C. briggsae	HK104	2	MA	240	16	0	0	0	0	0	0	0	0	0	0	0	0	0	0
C. briggsae	HK104	2	MA	240	17	0	0	0	0	0	0	0	0	0	0	0	0	0	1
C. briggsae	HK104	2	MA	240	18	0	0	0	0	0	0	0	0	0	0	0	0	0	1
C. briggsae	HK104	2	MA	240	19	0	0	0	0	0	0	0	0	0	0	0	0	0	1
C. briggsae	HK104	2	MA	240	20	0	0	0	0	0	0	0	0	0	0	0	0	0	1
C. briggsae	HK104	2	MA	240	21	0	0	0	0	0	0	0	0	0	0	0	0	0	1
C. briggsae	HK104	2	MA	240	22	0	0	0	0	0	0	0	0	0	0	0	0	0	1
C. briggsae	HK104	2	MA	240	23	0	0	0	0	0	0	0	0	0	0	0	0	0	1
C. briggsae	HK104	2	MA	240	24	0	0	0	0	0	0	0	0	0	0	0	0	0	1
C. briggsae	HK104	2	MA	240	25	0	0	0	0	0	0	0	0	0	0	0	0	0	1
C. briggsae	HK104	2	MA	240	26	0	0	0	0	0	0	0	0	0	0	0	0	0	1
C. briggsae	HK104	2	MA	240	27	0	0	0	0	0	0	0	0	0	0	0	0	0	1
C. briggsae	HK104	2	MA	240	28	0	0	0	0	0	0	0	0	0	0	0	0	0	1
C. briggsae	HK104	2	MA	240	29	0	0	0	0	0	0	0	0	0	0	0	0	0	1
C. briggsae	HK104	2	MA	240	30	0	0	0	0	0	0	0	0	0	0	0	0	0	1
C. briggsae	HK104	2	MA	240	31	0	0	0	0	0	0	0	0	0	0	0	0	0	1
C. briggsae	HK104	2	MA	240	32	0	0	0	0	0	0	0	0	0	0	0	0	0	1
C. briggsae	HK104	2	MA	240	33	0	0	0	0	0	0	0	0	0	0	0	0	0	1
C. briggsae	HK104	2	MA	240	34	0	0	0	0	0	0	0	0	0	0	0	0	0	1
C. briggsae	HK104	2	MA	240	35	0	0	0	0	0	0	0	0	0	0	0	0	0	1
C. briggsae	HK104	2	MA	240	36	0	0	0	0	0	0	0	0	0	0	0	0	0	1
C. briggsae	HK104	2	MA	240	37	0	0	0	0	0	0	0	0	0	0	0	0	0	1
C. briggsae	HK104	2	MA	240	38	0	0	0	0	0	0	0	0	0	0	0	0	0	1
C. briggsae	HK104	2	MA	240	39	0	0	0	0	0	0	0	0	0	0	0	0	0	1
C. briggsae	HK104	2	MA	240	40	0	0	0	0	0	0	0	0	0	0	0	0	0	1
C. briggsae	HK104	2	MA	240	41	0	0	0	0	0	0	0	0	0	0	0	0	0	1
C. briggsae	HK104	2	MA	240	42	0	0	0	0	0	0	0	0	0	0	0	0	0	1
C. briggsae	HK104	2	MA	240	43	0	0	0	0	0	0	0	0	0	0	0	0	0	1
C. briggsae	HK104	2	MA	240	44	0	0	0	0	0	0	0	0	0	0	0	0	0	1
C. briggsae	HK104	2	MA	240	45	0	0	0	0	0	0	0	0	0	0	0	0	0	1
C. briggsae	HK104	2	MA	240	46	0	0	0	0	0	0	0	0	0	0	0	0	0	1
C. briggsae	HK104	2	MA	240	47	0	0	0	0	0	0	0	0	0	0	0	0	0	1
C. briggsae	HK104	2	MA	240	48	0	0	0	0	0	0	0	0	0	0	0	0	0	1
C. briggsae	HK104	2	MA	240	49	0	0	0	0	0	0	0	0	0	0	0	0	0	1
C. briggsae	HK104	2	MA	240	50	0	0	0	0	0	0	0	0	0	0	0	0	0	1
C. briggsae	HK104	2	MA	244	1	0	0	0	0	0	0	0	0	0	0	0	1	0	1
C. briggsae	HK104	2	MA	244	2	0	0	0	0	0	0	0	0	0	0	0	1	0	1
C. briggsae	HK104	2	MA	244	3	0	0	0	0	0	0	0	0	0	0	0	0	0	0
C. briggsae	HK104	2	MA	244	4	0	0	0	0	0	0	0	0	0	0	0	0	0	1
C. briggsae	HK104	2	MA	244	5	0	0	0	0	0	0	0	0	0	0	0	0	0	1
C. briggsae	HK104	2	MA	244	6	0	0	0	0	0	0	0	0	0	0	0	0	0	1
C. briggsae	HK104	2	MA	244	7	0	0	0	0	0	0	0	0	0	0	0	0	0	1
C. briggsae	HK104	2	MA	244	8	0	0	0	0	0	0	0	0	0	0	0	0	0	1
C. briggsae	HK104	2	MA	244	9	0	0	0	0	0	0	0	0	0	0	0	0	0	1
C. briggsae	HK104	2	MA	244	10	0	0	0	0	0	0	0	0	0	0	0	0	0	1
C. briggsae	HK104	2	MA	244	11	0	0	0	0	0	0	0	0	0	0	0	0	0	1
C. briggsae	HK104	2	MA	244	12	0	0	0	0	0	0	0	0	0	0	0	0	0	1
C. briggsae	HK104	2	MA	244	13	0	0	0	0	0	0	0	0	0	0	0	0	0	1
C. briggsae	HK104	2	MA	244	14	0	0	0	0	0	0	0	0	0	0	0	0	0	1
C. briggsae	HK104	2	MA	244	15	0	0	0	0	0	0	0	0	0	0	0	0	0	1
C. briggsae	HK104	2	MA	244	16	0	0	0	0	0	0	0	0	0	0	0	0	0	1
C. briggsae	HK104	2	MA	244	17	0	0	0	0	0	0	0	0	0	0	0	0	0	1
C. briggsae	HK104	2	MA	244	18	0	0	0	0	0	0	0	0	0	0	0	0	0	1
C. briggsae	HK104	2	MA	244	19	0	0	0	0	0	0	0	0	0	0	0	0	0	1
C. briggsae	HK104	2	MA	244	20	0	0	0	0	0	0	0	0	0	0	0	0	0	1
C. briggsae	HK104	2	MA	244	21	0	0	0	0	0	0	0	0	0	0	0	0	0	1
C. briggsae	HK104	2	MA	244	22	0	0	0	0	0	0	0	0	0	0	0	0	0	1
C. briggsae	HK104	2	MA	244	23	0	0	0	0	0	0	0	0	0	0	0	0	0	1
C. briggsae	HK104	2	MA	244	24	0	0	0	0	0	0	0	0	0	0	0	0	0	1
C. briggsae	HK104	2	MA	244	25	0	0	0	0	0	0	0	0	0	0	0	0	0	1
C. briggsae	HK104	2	MA	244	26	0	0	0	0	0	0	0	0	0	0	0	0	0	1
C. briggsae	HK104	2	MA	244	27	0	0	0	0	0	0	0	0	0	0	0	0	0	1
C. briggsae	HK104	2	MA	244	28	0	0	0	0	0	0	0	0	0	0	0	0	0	1
C. briggsae	HK104	2	MA	244	29	0	0	0	0	0	0	0	0	0	0	0	0	0	1
C. briggsae	HK104	2	MA	244	30	0	0	0	0	0	0	0	0	0	0	0	0	0	1
C. briggsae	HK104	2	MA	244	31	0	0	0	0	0	0	0	0	0	0	0	0	0	1
C. briggsae	HK104	2	MA	244	32	0	0	0	0	0	0	0	0	0	0	0	0	0	1
C. briggsae	HK104	2	MA	244	33	0	0	0	0	0	0	0	0	0	0	0	0	0	1
C. briggsae	HK104	2	MA	244	34	0	0	0	0	0	0	0	0	0	0	0	0	0	1
C. briggsae	HK104	2	MA	244	35	0	0	0	0	0	0	0	0	0	0	0	0	0	1
C. briggsae	HK104	2	MA	244	36	0	0	0	0	0	0	0	0	0	0	0	0	0	1
C. briggsae	HK104	2	MA	244	37	0	0	0	0	0	0	0	0	0	0	0	0	0	1
C. briggsae	HK104	2	MA	244	38	0	0	0	0	0	0	0	0	0	0	0	0	0	1
C. briggsae	HK104	2	MA	244	39	0	0	0	0	0	0	0	0	0	0	0	0	0	1
C. briggsae	HK104	2	MA	244	40	0	0	0	0	0	0	0	0	0	0	0	0	0	1
C. briggsae	HK104	2	MA	244	41	0	0	0	0	0	0	0	0	0	0	0	0	0	1
C. briggsae	HK104	2	MA	244	42	0	0	0	0	0	0	0	0	0	0	0	0	0	1
C. briggsae	HK104	2	MA	244	43	0	0	0	0	0	0	0	0	0	0	0	0	0	1
C. briggsae	HK104	2	MA	244	44	0	0	0	0	0	0	0	0	0	0	0	0	0	1
C. briggsae	HK104	2	MA	244	45	0	0	0	0	0	0	0	0	0	0	0	0	0	1
C. briggsae	HK104	2	MA	244	46	0	0	0	0	0	0	0	0	0	0	0	0	0	1
C. briggsae	HK104	2	MA	244	47	0	0	0	0	0	0	0	0	0	0	0	0	0	1
C. briggsae	HK104	2	MA	244	48	0	0	0	0	0	0	0	0	0	0	0	0	0	1
C. briggsae	HK104	2	MA	244	49	0	0	0	0	0	0	0	0	0	0	0	0	0	1
C. briggsae	HK104	2	MA	244	50	0	0	0	0	0	0	0	0	0	0	0	0	0	1
C. briggsae	HK104	2	MA	253	1	0	0	0	0	0	0	0	0	0	0	0	0	1	1
C. briggsae	HK104	2	MA	253	2	0	0	0	0	0	0	0	0	0	0	0	0	1	1
C. briggsae	HK104	2	MA	253	3	0	0	0	0	0	0	0	0	0	0	0	0	1	1
C. briggsae	HK104	2	MA	253	4	0	0	0	0	0	0	0	0	0	0	0	0	0	0
C. briggsae	HK104	2	MA	253	5	0	0	0	0	0	0	0	0	0	0	0	0	0	0
C. briggsae	HK104	2	MA	253	6	0	0	0	0	0	0	0	0	0	0	0	0	0	0
C. briggsae	HK104	2	MA	253	7	0	0	0	0	0	0	0	0	0	0	0	0	0	0
C. briggsae	HK104	2	MA	253	8	0	0	0	0	0	0	0	0	0	0	0	0	0	1
C. briggsae	HK104	2	MA	253	9	0	0	0	0	0	0	0	0	0	0	0	0	0	1
C. briggsae	HK104	2	MA	253	10	0	0	0	0	0	0	0	0	0	0	0	0	0	1
C. briggsae	HK104	2	MA	253	11	0	0	0	0	0	0	0	0	0	0	0	0	0	1
C. briggsae	HK104	2	MA	253	12	0	0	0	0	0	0	0	0	0	0	0	0	0	1
C. briggsae	HK104	2	MA	253	13	0	0	0	0	0	0	0	0	0	0	0	0	0	1
C. briggsae	HK104	2	MA	253	14	0	0	0	0	0	0	0	0	0	0	0	0	0	1
C. briggsae	HK104	2	MA	253	15	0	0	0	0	0	0	0	0	0	0	0	0	0	1
C. briggsae	HK104	2	MA	253	16	0	0	0	0	0	0	0	0	0	0	0	0	0	1
C. briggsae	HK104	2	MA	253	17	0	0	0	0	0	0	0	0	0	0	0	0	0	1
C. briggsae	HK104	2	MA	253	18	0	0	0	0	0	0	0	0	0	0	0	0	0	1
C. briggsae	HK104	2	MA	253	19	0	0	0	0	0	0	0	0	0	0	0	0	0	1
C. briggsae	HK104	2	MA	253	20	0	0	0	0	0	0	0	0	0	0	0	0	0	1
C. briggsae	HK104	2	MA	253	21	0	0	0	0	0	0	0	0	0	0	0	0	0	1
C. briggsae	HK104	2	MA	253	22	0	0	0	0	0	0	0	0	0	0	0	0	0	1
C. briggsae	HK104	2	MA	253	23	0	0	0	0	0	0	0	0	0	0	0	0	0	1
C. briggsae	HK104	2	MA	253	24	0	0	0	0	0	0	0	0	0	0	0	0	0	1
C. briggsae	HK104	2	MA	253	25	0	0	0	0	0	0	0	0	0	0	0	0	0	1
C. briggsae	HK104	2	MA	253	26	0	0	0	0	0	0	0	0	0	0	0	0	0	1
C. briggsae	HK104	2	MA	253	27	0	0	0	0	0	0	0	0	0	0	0	0	0	1
C. briggsae	HK104	2	MA	253	28	0	0	0	0	0	0	0	0	0	0	0	0	0	1
C. briggsae	HK104	2	MA	253	29	0	0	0	0	0	0	0	0	0	0	0	0	0	1
C. briggsae	HK104	2	MA	253	30	0	0	0	0	0	0	0	0	0	0	0	0	0	1
C. briggsae	HK104	2	MA	253	31	0	0	0	0	0	0	0	0	0	0	0	0	0	1
C. briggsae	HK104	2	MA	253	32	0	0	0	0	0	0	0	0	0	0	0	0	0	1
C. briggsae	HK104	2	MA	253	33	0	0	0	0	0	0	0	0	0	0	0	0	0	1
C. briggsae	HK104	2	MA	253	34	0	0	0	0	0	0	0	0	0	0	0	0	0	1
C. briggsae	HK104	2	MA	253	35	0	0	0	0	0	0	0	0	0	0	0	0	0	1
C. briggsae	HK104	2	MA	253	36	0	0	0	0	0	0	0	0	0	0	0	0	0	1
C. briggsae	HK104	2	MA	253	37	0	0	0	0	0	0	0	0	0	0	0	0	0	1
C. briggsae	HK104	2	MA	253	38	0	0	0	0	0	0	0	0	0	0	0	0	0	1
C. briggsae	HK104	2	MA	253	39	0	0	0	0	0	0	0	0	0	0	0	0	0	1
C. briggsae	HK104	2	MA	253	40	0	0	0	0	0	0	0	0	0	0	0	0	0	1
C. briggsae	HK104	2	MA	253	41	0	0	0	0	0	0	0	0	0	0	0	0	0	1
C. briggsae	HK104	2	MA	253	42	0	0	0	0	0	0	0	0	0	0	0	0	0	1
C. briggsae	HK104	2	MA	253	43	0	0	0	0	0	0	0	0	0	0	0	0	0	1
C. briggsae	HK104	2	MA	253	44	0	0	0	0	0	0	0	0	0	0	0	0	0	1
C. briggsae	HK104	2	MA	253	45	0	0	0	0	0	0	0	0	0	0	0	0	0	1
C. briggsae	HK104	2	MA	253	46	0	0	0	0	0	0	0	0	0	0	0	0	0	1
C. briggsae	HK104	2	MA	253	47	0	0	0	0	0	0	0	0	0	0	0	0	0	1
C. briggsae	HK104	2	MA	253	48	0	0	0	0	0	0	0	0	0	0	0	0	0	1
C. briggsae	HK104	2	MA	253	49	0	0	0	0	0	0	0	0	0	0	0	0	0	1
C. briggsae	HK104	2	MA	253	50	0	0	0	0	0	0	0	0	0	0	0	0	0	1
C. briggsae	HK104	2	MA	254	1	0	0	0	0	0	0	0	0	0	0	0	1	0	1
C. briggsae	HK104	2	MA	254	2	0	0	0	0	0	0	0	0	1	0	0	0	0	1
C. briggsae	HK104	2	MA	254	3	0	0	1	0	0	0	0	0	1	0	0	1	0	1
C. briggsae	HK104	2	MA	254	4	0	0	0	0	0	0	0	1	1	0	0	0	0	0
C. briggsae	HK104	2	MA	254	5	0	0	0	0	0	0	0	0	0	0	0	0	1	1
C. briggsae	HK104	2	MA	254	6	0	0	1	0	0	0	0	1	0	0	0	0	0	1
C. briggsae	HK104	2	MA	254	7	0	0	0	0	0	0	0	0	0	0	0	0	0	0
C. briggsae	HK104	2	MA	254	8	0	0	0	0	0	0	0	0	0	0	0	0	0	0
C. briggsae	HK104	2	MA	254	9	0	0	0	0	0	0	0	0	0	0	0	0	0	1
C. briggsae	HK104	2	MA	254	10	0	0	0	0	0	0	0	0	0	0	0	0	0	1
C. briggsae	HK104	2	MA	254	11	0	0	0	0	0	0	0	0	0	0	0	0	0	1
C. briggsae	HK104	2	MA	254	12	0	0	0	0	0	0	0	0	0	0	0	0	0	1
C. briggsae	HK104	2	MA	254	13	0	0	0	0	0	0	0	0	0	0	0	0	0	1
C. briggsae	HK104	2	MA	254	14	0	0	0	0	0	0	0	0	0	0	0	0	0	1
C. briggsae	HK104	2	MA	254	15	0	0	0	0	0	0	0	0	0	0	0	0	0	1
C. briggsae	HK104	2	MA	254	16	0	0	0	0	0	0	0	0	0	0	0	0	0	1
C. briggsae	HK104	2	MA	254	17	0	0	0	0	0	0	0	0	0	0	0	0	0	1
C. briggsae	HK104	2	MA	254	18	0	0	0	0	0	0	0	0	0	0	0	0	0	1
C. briggsae	HK104	2	MA	254	19	0	0	0	0	0	0	0	0	0	0	0	0	0	1
C. briggsae	HK104	2	MA	254	20	0	0	0	0	0	0	0	0	0	0	0	0	0	1
C. briggsae	HK104	2	MA	254	21	0	0	0	0	0	0	0	0	0	0	0	0	0	1
C. briggsae	HK104	2	MA	254	22	0	0	0	0	0	0	0	0	0	0	0	0	0	1
C. briggsae	HK104	2	MA	254	23	0	0	0	0	0	0	0	0	0	0	0	0	0	1
C. briggsae	HK104	2	MA	254	24	0	0	0	0	0	0	0	0	0	0	0	0	0	1
C. briggsae	HK104	2	MA	254	25	0	0	0	0	0	0	0	0	0	0	0	0	0	1
C. briggsae	HK104	2	MA	254	26	0	0	0	0	0	0	0	0	0	0	0	0	0	1
C. briggsae	HK104	2	MA	254	27	0	0	0	0	0	0	0	0	0	0	0	0	0	1
C. briggsae	HK104	2	MA	254	28	0	0	0	0	0	0	0	0	0	0	0	0	0	1
C. briggsae	HK104	2	MA	254	29	0	0	0	0	0	0	0	0	0	0	0	0	0	1
C. briggsae	HK104	2	MA	254	30	0	0	0	0	0	0	0	0	0	0	0	0	0	1
C. briggsae	HK104	2	MA	254	31	0	0	0	0	0	0	0	0	0	0	0	0	0	1
C. briggsae	HK104	2	MA	254	32	0	0	0	0	0	0	0	0	0	0	0	0	0	1
C. briggsae	HK104	2	MA	254	33	0	0	0	0	0	0	0	0	0	0	0	0	0	1
C. briggsae	HK104	2	MA	254	34	0	0	0	0	0	0	0	0	0	0	0	0	0	1
C. briggsae	HK104	2	MA	254	35	0	0	0	0	0	0	0	0	0	0	0	0	0	1
C. briggsae	HK104	2	MA	254	36	0	0	0	0	0	0	0	0	0	0	0	0	0	1
C. briggsae	HK104	2	MA	254	37	0	0	0	0	0	0	0	0	0	0	0	0	0	1
C. briggsae	HK104	2	MA	254	38	0	0	0	0	0	0	0	0	0	0	0	0	0	1
C. briggsae	HK104	2	MA	254	39	0	0	0	0	0	0	0	0	0	0	0	0	0	1
C. briggsae	HK104	2	MA	254	40	0	0	0	0	0	0	0	0	0	0	0	0	0	1
C. briggsae	HK104	2	MA	254	41	0	0	0	0	0	0	0	0	0	0	0	0	0	1
C. briggsae	HK104	2	MA	254	42	0	0	0	0	0	0	0	0	0	0	0	0	0	1
C. briggsae	HK104	2	MA	254	43	0	0	0	0	0	0	0	0	0	0	0	0	0	1
C. briggsae	HK104	2	MA	254	44	0	0	0	0	0	0	0	0	0	0	0	0	0	1
C. briggsae	HK104	2	MA	254	45	0	0	0	0	0	0	0	0	0	0	0	0	0	1
C. briggsae	HK104	2	MA	254	46	0	0	0	0	0	0	0	0	0	0	0	0	0	1
C. briggsae	HK104	2	MA	254	47	0	0	0	0	0	0	0	0	0	0	0	0	0	1
C. briggsae	HK104	2	MA	254	48	0	0	0	0	0	0	0	0	0	0	0	0	0	1
C. briggsae	HK104	2	MA	254	49	0	0	0	0	0	0	0	0	0	0	0	0	0	1
C. briggsae	HK104	2	MA	254	50	0	0	0	0	0	0	0	0	0	0	0	0	0	1
C. briggsae	HK104	2	MA	263	1	0	0	0	0	0	0	0	0	0	0	0	1	0	1
C. briggsae	HK104	2	MA	263	2	0	0	0	0	0	0	0	0	0	0	0	0	0	0
C. briggsae	HK104	2	MA	263	3	0	0	0	0	0	0	0	0	0	0	0	0	0	0
C. briggsae	HK104	2	MA	263	4	0	0	0	0	0	0	0	0	0	0	0	0	0	0
C. briggsae	HK104	2	MA	263	5	0	0	0	0	0	0	0	0	0	0	0	0	0	0
C. briggsae	HK104	2	MA	263	6	0	0	0	0	0	0	0	0	0	0	0	0	0	1
C. briggsae	HK104	2	MA	263	7	0	0	0	0	0	0	0	0	0	0	0	0	0	1
C. briggsae	HK104	2	MA	263	8	0	0	0	0	0	0	0	0	0	0	0	0	0	1
C. briggsae	HK104	2	MA	263	9	0	0	0	0	0	0	0	0	0	0	0	0	0	1
C. briggsae	HK104	2	MA	263	10	0	0	0	0	0	0	0	0	0	0	0	0	0	1
C. briggsae	HK104	2	MA	263	11	0	0	0	0	0	0	0	0	0	0	0	0	0	1
C. briggsae	HK104	2	MA	263	12	0	0	0	0	0	0	0	0	0	0	0	0	0	1
C. briggsae	HK104	2	MA	263	13	0	0	0	0	0	0	0	0	0	0	0	0	0	1
C. briggsae	HK104	2	MA	263	14	0	0	0	0	0	0	0	0	0	0	0	0	0	1
C. briggsae	HK104	2	MA	263	15	0	0	0	0	0	0	0	0	0	0	0	0	0	1
C. briggsae	HK104	2	MA	263	16	0	0	0	0	0	0	0	0	0	0	0	0	0	1
C. briggsae	HK104	2	MA	263	17	0	0	0	0	0	0	0	0	0	0	0	0	0	1
C. briggsae	HK104	2	MA	263	18	0	0	0	0	0	0	0	0	0	0	0	0	0	1
C. briggsae	HK104	2	MA	263	19	0	0	0	0	0	0	0	0	0	0	0	0	0	1
C. briggsae	HK104	2	MA	263	20	0	0	0	0	0	0	0	0	0	0	0	0	0	1
C. briggsae	HK104	2	MA	263	21	0	0	0	0	0	0	0	0	0	0	0	0	0	1
C. briggsae	HK104	2	MA	263	22	0	0	0	0	0	0	0	0	0	0	0	0	0	1
C. briggsae	HK104	2	MA	263	23	0	0	0	0	0	0	0	0	0	0	0	0	0	1
C. briggsae	HK104	2	MA	263	24	0	0	0	0	0	0	0	0	0	0	0	0	0	1
C. briggsae	HK104	2	MA	263	25	0	0	0	0	0	0	0	0	0	0	0	0	0	1
C. briggsae	HK104	2	MA	263	26	0	0	0	0	0	0	0	0	0	0	0	0	0	1
C. briggsae	HK104	2	MA	263	27	0	0	0	0	0	0	0	0	0	0	0	0	0	1
C. briggsae	HK104	2	MA	263	28	0	0	0	0	0	0	0	0	0	0	0	0	0	1
C. briggsae	HK104	2	MA	263	29	0	0	0	0	0	0	0	0	0	0	0	0	0	1
C. briggsae	HK104	2	MA	263	30	0	0	0	0	0	0	0	0	0	0	0	0	0	1
C. briggsae	HK104	2	MA	263	31	0	0	0	0	0	0	0	0	0	0	0	0	0	1
C. briggsae	HK104	2	MA	263	32	0	0	0	0	0	0	0	0	0	0	0	0	0	1
C. briggsae	HK104	2	MA	263	33	0	0	0	0	0	0	0	0	0	0	0	0	0	1
C. briggsae	HK104	2	MA	263	34	0	0	0	0	0	0	0	0	0	0	0	0	0	1
C. briggsae	HK104	2	MA	263	35	0	0	0	0	0	0	0	0	0	0	0	0	0	1
C. briggsae	HK104	2	MA	263	36	0	0	0	0	0	0	0	0	0	0	0	0	0	1
C. briggsae	HK104	2	MA	263	37	0	0	0	0	0	0	0	0	0	0	0	0	0	1
C. briggsae	HK104	2	MA	263	38	0	0	0	0	0	0	0	0	0	0	0	0	0	1
C. briggsae	HK104	2	MA	263	39	0	0	0	0	0	0	0	0	0	0	0	0	0	1
C. briggsae	HK104	2	MA	263	40	0	0	0	0	0	0	0	0	0	0	0	0	0	1
C. briggsae	HK104	2	MA	263	41	0	0	0	0	0	0	0	0	0	0	0	0	0	1
C. briggsae	HK104	2	MA	263	42	0	0	0	0	0	0	0	0	0	0	0	0	0	1
C. briggsae	HK104	2	MA	263	43	0	0	0	0	0	0	0	0	0	0	0	0	0	1
C. briggsae	HK104	2	MA	263	44	0	0	0	0	0	0	0	0	0	0	0	0	0	1
C. briggsae	HK104	2	MA	263	45	0	0	0	0	0	0	0	0	0	0	0	0	0	1
C. briggsae	HK104	2	MA	263	46	0	0	0	0	0	0	0	0	0	0	0	0	0	1
C. briggsae	HK104	2	MA	263	47	0	0	0	0	0	0	0	0	0	0	0	0	0	1
C. briggsae	HK104	2	MA	263	48	0	0	0	0	0	0	0	0	0	0	0	0	0	1
C. briggsae	HK104	2	MA	263	49	0	0	0	0	0	0	0	0	0	0	0	0	0	1
C. briggsae	HK104	2	MA	263	50	0	0	0	0	0	0	0	0	0	0	0	0	0	1
C. briggsae	HK104	2	MA	271	1	0	0	0	0	0	0	0	0	0	0	0	0	1	1
C. briggsae	HK104	2	MA	271	2	0	0	0	0	0	0	0	0	0	1	0	0	0	1
C. briggsae	HK104	2	MA	271	3	0	0	0	0	0	0	0	0	0	0	0	0	0	0
C. briggsae	HK104	2	MA	271	4	0	0	0	0	0	0	0	0	0	0	0	0	0	0
C. briggsae	HK104	2	MA	271	5	0	0	0	0	0	0	0	0	0	0	0	0	0	0
C. briggsae	HK104	2	MA	271	6	0	0	0	0	0	0	0	0	0	0	0	0	0	0
C. briggsae	HK104	2	MA	271	7	0	0	0	0	0	0	0	0	0	0	0	0	0	0
C. briggsae	HK104	2	MA	271	8	0	0	0	0	0	0	0	0	0	0	0	0	0	0
C. briggsae	HK104	2	MA	271	9	0	0	0	0	0	0	0	0	0	0	0	0	0	1
C. briggsae	HK104	2	MA	271	10	0	0	0	0	0	0	0	0	0	0	0	0	0	1
C. briggsae	HK104	2	MA	271	11	0	0	0	0	0	0	0	0	0	0	0	0	0	1
C. briggsae	HK104	2	MA	271	12	0	0	0	0	0	0	0	0	0	0	0	0	0	1
C. briggsae	HK104	2	MA	271	13	0	0	0	0	0	0	0	0	0	0	0	0	0	1
C. briggsae	HK104	2	MA	271	14	0	0	0	0	0	0	0	0	0	0	0	0	0	1
C. briggsae	HK104	2	MA	271	15	0	0	0	0	0	0	0	0	0	0	0	0	0	1
C. briggsae	HK104	2	MA	271	16	0	0	0	0	0	0	0	0	0	0	0	0	0	1
C. briggsae	HK104	2	MA	271	17	0	0	0	0	0	0	0	0	0	0	0	0	0	1
C. briggsae	HK104	2	MA	271	18	0	0	0	0	0	0	0	0	0	0	0	0	0	1
C. briggsae	HK104	2	MA	271	19	0	0	0	0	0	0	0	0	0	0	0	0	0	1
C. briggsae	HK104	2	MA	271	20	0	0	0	0	0	0	0	0	0	0	0	0	0	1
C. briggsae	HK104	2	MA	271	21	0	0	0	0	0	0	0	0	0	0	0	0	0	1
C. briggsae	HK104	2	MA	271	22	0	0	0	0	0	0	0	0	0	0	0	0	0	1
C. briggsae	HK104	2	MA	271	23	0	0	0	0	0	0	0	0	0	0	0	0	0	1
C. briggsae	HK104	2	MA	271	24	0	0	0	0	0	0	0	0	0	0	0	0	0	1
C. briggsae	HK104	2	MA	271	25	0	0	0	0	0	0	0	0	0	0	0	0	0	1
C. briggsae	HK104	2	MA	271	26	0	0	0	0	0	0	0	0	0	0	0	0	0	1
C. briggsae	HK104	2	MA	271	27	0	0	0	0	0	0	0	0	0	0	0	0	0	1
C. briggsae	HK104	2	MA	271	28	0	0	0	0	0	0	0	0	0	0	0	0	0	1
C. briggsae	HK104	2	MA	271	29	0	0	0	0	0	0	0	0	0	0	0	0	0	1
C. briggsae	HK104	2	MA	271	30	0	0	0	0	0	0	0	0	0	0	0	0	0	1
C. briggsae	HK104	2	MA	271	31	0	0	0	0	0	0	0	0	0	0	0	0	0	1
C. briggsae	HK104	2	MA	271	32	0	0	0	0	0	0	0	0	0	0	0	0	0	1
C. briggsae	HK104	2	MA	271	33	0	0	0	0	0	0	0	0	0	0	0	0	0	1
C. briggsae	HK104	2	MA	271	34	0	0	0	0	0	0	0	0	0	0	0	0	0	1
C. briggsae	HK104	2	MA	271	35	0	0	0	0	0	0	0	0	0	0	0	0	0	1
C. briggsae	HK104	2	MA	271	36	0	0	0	0	0	0	0	0	0	0	0	0	0	1
C. briggsae	HK104	2	MA	271	37	0	0	0	0	0	0	0	0	0	0	0	0	0	1
C. briggsae	HK104	2	MA	271	38	0	0	0	0	0	0	0	0	0	0	0	0	0	1
C. briggsae	HK104	2	MA	271	39	0	0	0	0	0	0	0	0	0	0	0	0	0	1
C. briggsae	HK104	2	MA	271	40	0	0	0	0	0	0	0	0	0	0	0	0	0	1
C. briggsae	HK104	2	MA	271	41	0	0	0	0	0	0	0	0	0	0	0	0	0	1
C. briggsae	HK104	2	MA	271	42	0	0	0	0	0	0	0	0	0	0	0	0	0	1
C. briggsae	HK104	2	MA	271	43	0	0	0	0	0	0	0	0	0	0	0	0	0	1
C. briggsae	HK104	2	MA	271	44	0	0	0	0	0	0	0	0	0	0	0	0	0	1
C. briggsae	HK104	2	MA	271	45	0	0	0	0	0	0	0	0	0	0	0	0	0	1
C. briggsae	HK104	2	MA	271	46	0	0	0	0	0	0	0	0	0	0	0	0	0	1
C. briggsae	HK104	2	MA	271	47	0	0	0	0	0	0	0	0	0	0	0	0	0	1
C. briggsae	HK104	2	MA	271	48	0	0	0	0	0	0	0	0	0	0	0	0	0	1
C. briggsae	HK104	2	MA	271	49	0	0	0	0	0	0	0	0	0	0	0	0	0	1
C. briggsae	HK104	2	MA	271	50	0	0	0	0	0	0	0	0	0	0	0	0	0	1
C. briggsae	HK104	2	MA	273	1	0	0	0	0	0	0	0	0	0	0	0	0	1	1
C. briggsae	HK104	2	MA	273	2	0	1	0	0	0	0	1	0	1	0	0	0	0	1
C. briggsae	HK104	2	MA	273	3	0	0	0	0	0	0	0	0	0	0	0	1	0	1
C. briggsae	HK104	2	MA	273	4	0	0	0	0	0	0	0	0	0	0	0	0	1	1
C. briggsae	HK104	2	MA	273	5	0	0	0	0	0	0	0	0	0	0	0	1	0	1
C. briggsae	HK104	2	MA	273	6	0	0	0	0	0	0	0	0	0	0	0	0	1	1
C. briggsae	HK104	2	MA	273	7	0	0	0	0	0	0	0	0	1	0	0	0	0	0
C. briggsae	HK104	2	MA	273	8	0	0	0	0	0	0	0	0	0	0	0	0	0	0
C. briggsae	HK104	2	MA	273	9	0	0	0	0	0	0	0	0	0	0	0	0	0	0
C. briggsae	HK104	2	MA	273	10	0	0	0	0	0	0	0	0	0	0	0	0	0	0
C. briggsae	HK104	2	MA	273	11	0	0	0	0	0	0	0	0	0	0	0	0	0	0
C. briggsae	HK104	2	MA	273	12	0	0	0	0	0	0	0	0	0	0	0	0	0	1
C. briggsae	HK104	2	MA	273	13	0	0	0	0	0	0	0	0	0	0	0	0	0	1
C. briggsae	HK104	2	MA	273	14	0	0	0	0	0	0	0	0	0	0	0	0	0	1
C. briggsae	HK104	2	MA	273	15	0	0	0	0	0	0	0	0	0	0	0	0	0	1
C. briggsae	HK104	2	MA	273	16	0	0	0	0	0	0	0	0	0	0	0	0	0	1
C. briggsae	HK104	2	MA	273	17	0	0	0	0	0	0	0	0	0	0	0	0	0	1
C. briggsae	HK104	2	MA	273	18	0	0	0	0	0	0	0	0	0	0	0	0	0	1
C. briggsae	HK104	2	MA	273	19	0	0	0	0	0	0	0	0	0	0	0	0	0	1
C. briggsae	HK104	2	MA	273	20	0	0	0	0	0	0	0	0	0	0	0	0	0	1
C. briggsae	HK104	2	MA	273	21	0	0	0	0	0	0	0	0	0	0	0	0	0	1
C. briggsae	HK104	2	MA	273	22	0	0	0	0	0	0	0	0	0	0	0	0	0	1
C. briggsae	HK104	2	MA	273	23	0	0	0	0	0	0	0	0	0	0	0	0	0	1
C. briggsae	HK104	2	MA	273	24	0	0	0	0	0	0	0	0	0	0	0	0	0	1
C. briggsae	HK104	2	MA	273	25	0	0	0	0	0	0	0	0	0	0	0	0	0	1
C. briggsae	HK104	2	MA	273	26	0	0	0	0	0	0	0	0	0	0	0	0	0	1
C. briggsae	HK104	2	MA	273	27	0	0	0	0	0	0	0	0	0	0	0	0	0	1
C. briggsae	HK104	2	MA	273	28	0	0	0	0	0	0	0	0	0	0	0	0	0	1
C. briggsae	HK104	2	MA	273	29	0	0	0	0	0	0	0	0	0	0	0	0	0	1
C. briggsae	HK104	2	MA	273	30	0	0	0	0	0	0	0	0	0	0	0	0	0	1
C. briggsae	HK104	2	MA	273	31	0	0	0	0	0	0	0	0	0	0	0	0	0	1
C. briggsae	HK104	2	MA	273	32	0	0	0	0	0	0	0	0	0	0	0	0	0	1
C. briggsae	HK104	2	MA	273	33	0	0	0	0	0	0	0	0	0	0	0	0	0	1
C. briggsae	HK104	2	MA	273	34	0	0	0	0	0	0	0	0	0	0	0	0	0	1
C. briggsae	HK104	2	MA	273	35	0	0	0	0	0	0	0	0	0	0	0	0	0	1
C. briggsae	HK104	2	MA	273	36	0	0	0	0	0	0	0	0	0	0	0	0	0	1
C. briggsae	HK104	2	MA	273	37	0	0	0	0	0	0	0	0	0	0	0	0	0	1
C. briggsae	HK104	2	MA	273	38	0	0	0	0	0	0	0	0	0	0	0	0	0	1
C. briggsae	HK104	2	MA	273	39	0	0	0	0	0	0	0	0	0	0	0	0	0	1
C. briggsae	HK104	2	MA	273	40	0	0	0	0	0	0	0	0	0	0	0	0	0	1
C. briggsae	HK104	2	MA	273	41	0	0	0	0	0	0	0	0	0	0	0	0	0	1
C. briggsae	HK104	2	MA	273	42	0	0	0	0	0	0	0	0	0	0	0	0	0	1
C. briggsae	HK104	2	MA	273	43	0	0	0	0	0	0	0	0	0	0	0	0	0	1
C. briggsae	HK104	2	MA	273	44	0	0	0	0	0	0	0	0	0	0	0	0	0	1
C. briggsae	HK104	2	MA	273	45	0	0	0	0	0	0	0	0	0	0	0	0	0	1
C. briggsae	HK104	2	MA	273	46	0	0	0	0	0	0	0	0	0	0	0	0	0	1
C. briggsae	HK104	2	MA	273	47	0	0	0	0	0	0	0	0	0	0	0	0	0	1
C. briggsae	HK104	2	MA	273	48	0	0	0	0	0	0	0	0	0	0	0	0	0	1
C. briggsae	HK104	2	MA	273	49	0	0	0	0	0	0	0	0	0	0	0	0	0	1
C. briggsae	HK104	2	MA	273	50	0	0	0	0	0	0	0	0	0	0	0	0	0	1
C. briggsae	HK104	2	MA	276	1	0	0	0	0	0	0	0	0	0	0	0	0	1	1
C. briggsae	HK104	2	MA	276	2	0	0	0	0	0	0	0	0	0	0	0	0	1	1
C. briggsae	HK104	2	MA	276	3	0	0	0	0	0	0	0	0	0	0	0	0	1	1
C. briggsae	HK104	2	MA	276	4	0	0	0	0	0	0	0	0	0	0	0	0	1	1
C. briggsae	HK104	2	MA	276	5	0	0	0	0	0	0	0	0	0	0	0	0	1	1
C. briggsae	HK104	2	MA	276	6	0	0	0	0	0	0	0	0	0	0	0	0	0	1
C. briggsae	HK104	2	MA	276	7	0	0	0	0	0	0	0	0	0	0	0	0	0	1
C. briggsae	HK104	2	MA	276	8	0	0	0	0	0	0	0	0	0	0	0	0	0	1
C. briggsae	HK104	2	MA	276	9	0	0	0	0	0	0	0	0	0	0	0	0	0	1
C. briggsae	HK104	2	MA	276	10	0	0	0	0	0	0	0	0	0	0	0	0	0	1
C. briggsae	HK104	2	MA	276	11	0	0	0	0	0	0	0	0	0	0	0	0	0	1
C. briggsae	HK104	2	MA	276	12	0	0	0	0	0	0	0	0	0	0	0	0	0	1
C. briggsae	HK104	2	MA	276	13	0	0	0	0	0	0	0	0	0	0	0	0	0	1
C. briggsae	HK104	2	MA	276	14	0	0	0	0	0	0	0	0	0	0	0	0	0	1
C. briggsae	HK104	2	MA	276	15	0	0	0	0	0	0	0	0	0	0	0	0	0	1
C. briggsae	HK104	2	MA	276	16	0	0	0	0	0	0	0	0	0	0	0	0	0	1
C. briggsae	HK104	2	MA	276	17	0	0	0	0	0	0	0	0	0	0	0	0	0	1
C. briggsae	HK104	2	MA	276	18	0	0	0	0	0	0	0	0	0	0	0	0	0	1
C. briggsae	HK104	2	MA	276	19	0	0	0	0	0	0	0	0	0	0	0	0	0	1
C. briggsae	HK104	2	MA	276	20	0	0	0	0	0	0	0	0	0	0	0	0	0	1
C. briggsae	HK104	2	MA	276	21	0	0	0	0	0	0	0	0	0	0	0	0	0	1
C. briggsae	HK104	2	MA	276	22	0	0	0	0	0	0	0	0	0	0	0	0	0	1
C. briggsae	HK104	2	MA	276	23	0	0	0	0	0	0	0	0	0	0	0	0	0	1
C. briggsae	HK104	2	MA	276	24	0	0	0	0	0	0	0	0	0	0	0	0	0	1
C. briggsae	HK104	2	MA	276	25	0	0	0	0	0	0	0	0	0	0	0	0	0	1
C. briggsae	HK104	2	MA	276	26	0	0	0	0	0	0	0	0	0	0	0	0	0	1
C. briggsae	HK104	2	MA	276	27	0	0	0	0	0	0	0	0	0	0	0	0	0	1
C. briggsae	HK104	2	MA	276	28	0	0	0	0	0	0	0	0	0	0	0	0	0	1
C. briggsae	HK104	2	MA	276	29	0	0	0	0	0	0	0	0	0	0	0	0	0	1
C. briggsae	HK104	2	MA	276	30	0	0	0	0	0	0	0	0	0	0	0	0	0	1
C. briggsae	HK104	2	MA	276	31	0	0	0	0	0	0	0	0	0	0	0	0	0	1
C. briggsae	HK104	2	MA	276	32	0	0	0	0	0	0	0	0	0	0	0	0	0	1
C. briggsae	HK104	2	MA	276	33	0	0	0	0	0	0	0	0	0	0	0	0	0	1
C. briggsae	HK104	2	MA	276	34	0	0	0	0	0	0	0	0	0	0	0	0	0	1
C. briggsae	HK104	2	MA	276	35	0	0	0	0	0	0	0	0	0	0	0	0	0	1
C. briggsae	HK104	2	MA	276	36	0	0	0	0	0	0	0	0	0	0	0	0	0	1
C. briggsae	HK104	2	MA	276	37	0	0	0	0	0	0	0	0	0	0	0	0	0	1
C. briggsae	HK104	2	MA	276	38	0	0	0	0	0	0	0	0	0	0	0	0	0	1
C. briggsae	HK104	2	MA	276	39	0	0	0	0	0	0	0	0	0	0	0	0	0	1
C. briggsae	HK104	2	MA	276	40	0	0	0	0	0	0	0	0	0	0	0	0	0	1
C. briggsae	HK104	2	MA	276	41	0	0	0	0	0	0	0	0	0	0	0	0	0	1
C. briggsae	HK104	2	MA	276	42	0	0	0	0	0	0	0	0	0	0	0	0	0	1
C. briggsae	HK104	2	MA	276	43	0	0	0	0	0	0	0	0	0	0	0	0	0	1
C. briggsae	HK104	2	MA	276	44	0	0	0	0	0	0	0	0	0	0	0	0	0	1
C. briggsae	HK104	2	MA	276	45	0	0	0	0	0	0	0	0	0	0	0	0	0	1
C. briggsae	HK104	2	MA	276	46	0	0	0	0	0	0	0	0	0	0	0	0	0	1
C. briggsae	HK104	2	MA	276	47	0	0	0	0	0	0	0	0	0	0	0	0	0	1
C. briggsae	HK104	2	MA	276	48	0	0	0	0	0	0	0	0	0	0	0	0	0	1
C. briggsae	HK104	2	MA	276	49	0	0	0	0	0	0	0	0	0	0	0	0	0	1
C. briggsae	HK104	2	MA	276	50	0	0	0	0	0	0	0	0	0	0	0	0	0	1
C. briggsae	HK104	2	MA	277	1	0	0	0	0	0	0	0	0	0	0	0	0	1	1
C. briggsae	HK104	2	MA	277	2	0	0	0	0	0	0	0	0	0	0	0	0	1	1
C. briggsae	HK104	2	MA	277	3	0	0	0	0	0	0	0	0	0	0	0	0	0	0
C. briggsae	HK104	2	MA	277	4	0	0	0	0	0	0	0	0	0	0	0	0	0	0
C. briggsae	HK104	2	MA	277	5	0	0	0	0	0	0	0	0	0	0	0	0	0	0
C. briggsae	HK104	2	MA	277	6	0	0	0	0	0	0	0	0	0	0	0	0	0	0
C. briggsae	HK104	2	MA	277	7	0	0	0	0	0	0	0	0	0	0	0	0	0	0
C. briggsae	HK104	2	MA	277	8	0	0	0	0	0	0	0	0	0	0	0	0	0	0
C. briggsae	HK104	2	MA	277	9	0	0	0	0	0	0	0	0	0	0	0	0	0	0
C. briggsae	HK104	2	MA	277	10	0	0	0	0	0	0	0	0	0	0	0	0	0	0
C. briggsae	HK104	2	MA	277	11	0	0	0	0	0	0	0	0	0	0	0	0	0	0
C. briggsae	HK104	2	MA	277	12	0	0	0	0	0	0	0	0	0	0	0	0	0	1
C. briggsae	HK104	2	MA	277	13	0	0	0	0	0	0	0	0	0	0	0	0	0	1
C. briggsae	HK104	2	MA	277	14	0	0	0	0	0	0	0	0	0	0	0	0	0	1
C. briggsae	HK104	2	MA	277	15	0	0	0	0	0	0	0	0	0	0	0	0	0	1
C. briggsae	HK104	2	MA	277	16	0	0	0	0	0	0	0	0	0	0	0	0	0	1
C. briggsae	HK104	2	MA	277	17	0	0	0	0	0	0	0	0	0	0	0	0	0	1
C. briggsae	HK104	2	MA	277	18	0	0	0	0	0	0	0	0	0	0	0	0	0	1
C. briggsae	HK104	2	MA	277	19	0	0	0	0	0	0	0	0	0	0	0	0	0	1
C. briggsae	HK104	2	MA	277	20	0	0	0	0	0	0	0	0	0	0	0	0	0	1
C. briggsae	HK104	2	MA	277	21	0	0	0	0	0	0	0	0	0	0	0	0	0	1
C. briggsae	HK104	2	MA	277	22	0	0	0	0	0	0	0	0	0	0	0	0	0	1
C. briggsae	HK104	2	MA	277	23	0	0	0	0	0	0	0	0	0	0	0	0	0	1
C. briggsae	HK104	2	MA	277	24	0	0	0	0	0	0	0	0	0	0	0	0	0	1
C. briggsae	HK104	2	MA	277	25	0	0	0	0	0	0	0	0	0	0	0	0	0	1
C. briggsae	HK104	2	MA	277	26	0	0	0	0	0	0	0	0	0	0	0	0	0	1
C. briggsae	HK104	2	MA	277	27	0	0	0	0	0	0	0	0	0	0	0	0	0	1
C. briggsae	HK104	2	MA	277	28	0	0	0	0	0	0	0	0	0	0	0	0	0	1
C. briggsae	HK104	2	MA	277	29	0	0	0	0	0	0	0	0	0	0	0	0	0	1
C. briggsae	HK104	2	MA	277	30	0	0	0	0	0	0	0	0	0	0	0	0	0	1
C. briggsae	HK104	2	MA	277	31	0	0	0	0	0	0	0	0	0	0	0	0	0	1
C. briggsae	HK104	2	MA	277	32	0	0	0	0	0	0	0	0	0	0	0	0	0	1
C. briggsae	HK104	2	MA	277	33	0	0	0	0	0	0	0	0	0	0	0	0	0	1
C. briggsae	HK104	2	MA	277	34	0	0	0	0	0	0	0	0	0	0	0	0	0	1
C. briggsae	HK104	2	MA	277	35	0	0	0	0	0	0	0	0	0	0	0	0	0	1
C. briggsae	HK104	2	MA	277	36	0	0	0	0	0	0	0	0	0	0	0	0	0	1
C. briggsae	HK104	2	MA	277	37	0	0	0	0	0	0	0	0	0	0	0	0	0	1
C. briggsae	HK104	2	MA	277	38	0	0	0	0	0	0	0	0	0	0	0	0	0	1
C. briggsae	HK104	2	MA	277	39	0	0	0	0	0	0	0	0	0	0	0	0	0	1
C. briggsae	HK104	2	MA	277	40	0	0	0	0	0	0	0	0	0	0	0	0	0	1
C. briggsae	HK104	2	MA	277	41	0	0	0	0	0	0	0	0	0	0	0	0	0	1
C. briggsae	HK104	2	MA	277	42	0	0	0	0	0	0	0	0	0	0	0	0	0	1
C. briggsae	HK104	2	MA	277	43	0	0	0	0	0	0	0	0	0	0	0	0	0	1
C. briggsae	HK104	2	MA	277	44	0	0	0	0	0	0	0	0	0	0	0	0	0	1
C. briggsae	HK104	2	MA	277	45	0	0	0	0	0	0	0	0	0	0	0	0	0	1
C. briggsae	HK104	2	MA	277	46	0	0	0	0	0	0	0	0	0	0	0	0	0	1
C. briggsae	HK104	2	MA	277	47	0	0	0	0	0	0	0	0	0	0	0	0	0	1
C. briggsae	HK104	2	MA	277	48	0	0	0	0	0	0	0	0	0	0	0	0	0	1
C. briggsae	HK104	2	MA	277	49	0	0	0	0	0	0	0	0	0	0	0	0	0	1
C. briggsae	HK104	2	MA	277	50	0	0	0	0	0	0	0	0	0	0	0	0	0	1
C. briggsae	HK104	2	MA	284	1	0	0	0	0	0	0	0	0	0	0	0	0	0	0
C. briggsae	HK104	2	MA	284	2	0	0	0	0	0	0	0	0	0	0	0	0	0	0
C. briggsae	HK104	2	MA	284	3	0	0	0	0	0	0	0	0	0	0	0	0	0	1
C. briggsae	HK104	2	MA	284	4	0	0	0	0	0	0	0	0	0	0	0	0	0	1
C. briggsae	HK104	2	MA	284	5	0	0	0	0	0	0	0	0	0	0	0	0	0	1
C. briggsae	HK104	2	MA	284	6	0	0	0	0	0	0	0	0	0	0	0	0	0	1
C. briggsae	HK104	2	MA	284	7	0	0	0	0	0	0	0	0	0	0	0	0	0	1
C. briggsae	HK104	2	MA	284	8	0	0	0	0	0	0	0	0	0	0	0	0	0	1
C. briggsae	HK104	2	MA	284	9	0	0	0	0	0	0	0	0	0	0	0	0	0	1
C. briggsae	HK104	2	MA	284	10	0	0	0	0	0	0	0	0	0	0	0	0	0	1
C. briggsae	HK104	2	MA	284	11	0	0	0	0	0	0	0	0	0	0	0	0	0	1
C. briggsae	HK104	2	MA	284	12	0	0	0	0	0	0	0	0	0	0	0	0	0	1
C. briggsae	HK104	2	MA	284	13	0	0	0	0	0	0	0	0	0	0	0	0	0	1
C. briggsae	HK104	2	MA	284	14	0	0	0	0	0	0	0	0	0	0	0	0	0	1
C. briggsae	HK104	2	MA	284	15	0	0	0	0	0	0	0	0	0	0	0	0	0	1
C. briggsae	HK104	2	MA	284	16	0	0	0	0	0	0	0	0	0	0	0	0	0	1
C. briggsae	HK104	2	MA	284	17	0	0	0	0	0	0	0	0	0	0	0	0	0	1
C. briggsae	HK104	2	MA	284	18	0	0	0	0	0	0	0	0	0	0	0	0	0	1
C. briggsae	HK104	2	MA	284	19	0	0	0	0	0	0	0	0	0	0	0	0	0	1
C. briggsae	HK104	2	MA	284	20	0	0	0	0	0	0	0	0	0	0	0	0	0	1
C. briggsae	HK104	2	MA	284	21	0	0	0	0	0	0	0	0	0	0	0	0	0	1
C. briggsae	HK104	2	MA	284	22	0	0	0	0	0	0	0	0	0	0	0	0	0	1
C. briggsae	HK104	2	MA	284	23	0	0	0	0	0	0	0	0	0	0	0	0	0	1
C. briggsae	HK104	2	MA	284	24	0	0	0	0	0	0	0	0	0	0	0	0	0	1
C. briggsae	HK104	2	MA	284	25	0	0	0	0	0	0	0	0	0	0	0	0	0	1
C. briggsae	HK104	2	MA	284	26	0	0	0	0	0	0	0	0	0	0	0	0	0	1
C. briggsae	HK104	2	MA	284	27	0	0	0	0	0	0	0	0	0	0	0	0	0	1
C. briggsae	HK104	2	MA	284	28	0	0	0	0	0	0	0	0	0	0	0	0	0	1
C. briggsae	HK104	2	MA	284	29	0	0	0	0	0	0	0	0	0	0	0	0	0	1
C. briggsae	HK104	2	MA	284	30	0	0	0	0	0	0	0	0	0	0	0	0	0	1
C. briggsae	HK104	2	MA	284	31	0	0	0	0	0	0	0	0	0	0	0	0	0	1
C. briggsae	HK104	2	MA	284	32	0	0	0	0	0	0	0	0	0	0	0	0	0	1
C. briggsae	HK104	2	MA	284	33	0	0	0	0	0	0	0	0	0	0	0	0	0	1
C. briggsae	HK104	2	MA	284	34	0	0	0	0	0	0	0	0	0	0	0	0	0	1
C. briggsae	HK104	2	MA	284	35	0	0	0	0	0	0	0	0	0	0	0	0	0	1
C. briggsae	HK104	2	MA	284	36	0	0	0	0	0	0	0	0	0	0	0	0	0	1
C. briggsae	HK104	2	MA	284	37	0	0	0	0	0	0	0	0	0	0	0	0	0	1
C. briggsae	HK104	2	MA	284	38	0	0	0	0	0	0	0	0	0	0	0	0	0	1
C. briggsae	HK104	2	MA	284	39	0	0	0	0	0	0	0	0	0	0	0	0	0	1
C. briggsae	HK104	2	MA	284	40	0	0	0	0	0	0	0	0	0	0	0	0	0	1
C. briggsae	HK104	2	MA	284	41	0	0	0	0	0	0	0	0	0	0	0	0	0	1
C. briggsae	HK104	2	MA	284	42	0	0	0	0	0	0	0	0	0	0	0	0	0	1
C. briggsae	HK104	2	MA	284	43	0	0	0	0	0	0	0	0	0	0	0	0	0	1
C. briggsae	HK104	2	MA	284	44	0	0	0	0	0	0	0	0	0	0	0	0	0	1
C. briggsae	HK104	2	MA	284	45	0	0	0	0	0	0	0	0	0	0	0	0	0	1
C. briggsae	HK104	2	MA	284	46	0	0	0	0	0	0	0	0	0	0	0	0	0	1
C. briggsae	HK104	2	MA	284	47	0	0	0	0	0	0	0	0	0	0	0	0	0	1
C. briggsae	HK104	2	MA	284	48	0	0	0	0	0	0	0	0	0	0	0	0	0	1
C. briggsae	HK104	2	MA	284	49	0	0	0	0	0	0	0	0	0	0	0	0	0	1
C. briggsae	HK104	2	MA	284	50	0	0	0	0	0	0	0	0	0	0	0	0	0	1
C. briggsae	HK104	2	MA	285	1	0	0	0	0	0	0	0	0	0	0	0	1	0	1
C. briggsae	HK104	2	MA	285	2	0	0	0	0	0	0	0	0	0	0	0	0	1	1
C. briggsae	HK104	2	MA	285	3	0	0	0	0	0	0	1	0	0	0	0	1	0	1
C. briggsae	HK104	2	MA	285	4	0	0	0	0	0	0	0	0	0	0	0	1	0	1
C. briggsae	HK104	2	MA	285	5	0	0	0	0	0	0	0	0	0	0	0	0	0	0
C. briggsae	HK104	2	MA	285	6	0	0	0	0	0	0	0	0	0	0	0	0	0	1
C. briggsae	HK104	2	MA	285	7	0	0	0	0	0	0	0	0	0	0	0	0	0	1
C. briggsae	HK104	2	MA	285	8	0	0	0	0	0	0	0	0	0	0	0	0	0	1
C. briggsae	HK104	2	MA	285	9	0	0	0	0	0	0	0	0	0	0	0	0	0	1
C. briggsae	HK104	2	MA	285	10	0	0	0	0	0	0	0	0	0	0	0	0	0	1
C. briggsae	HK104	2	MA	285	11	0	0	0	0	0	0	0	0	0	0	0	0	0	1
C. briggsae	HK104	2	MA	285	12	0	0	0	0	0	0	0	0	0	0	0	0	0	1
C. briggsae	HK104	2	MA	285	13	0	0	0	0	0	0	0	0	0	0	0	0	0	1
C. briggsae	HK104	2	MA	285	14	0	0	0	0	0	0	0	0	0	0	0	0	0	1
C. briggsae	HK104	2	MA	285	15	0	0	0	0	0	0	0	0	0	0	0	0	0	1
C. briggsae	HK104	2	MA	285	16	0	0	0	0	0	0	0	0	0	0	0	0	0	1
C. briggsae	HK104	2	MA	285	17	0	0	0	0	0	0	0	0	0	0	0	0	0	1
C. briggsae	HK104	2	MA	285	18	0	0	0	0	0	0	0	0	0	0	0	0	0	1
C. briggsae	HK104	2	MA	285	19	0	0	0	0	0	0	0	0	0	0	0	0	0	1
C. briggsae	HK104	2	MA	285	20	0	0	0	0	0	0	0	0	0	0	0	0	0	1
C. briggsae	HK104	2	MA	285	21	0	0	0	0	0	0	0	0	0	0	0	0	0	1
C. briggsae	HK104	2	MA	285	22	0	0	0	0	0	0	0	0	0	0	0	0	0	1
C. briggsae	HK104	2	MA	285	23	0	0	0	0	0	0	0	0	0	0	0	0	0	1
C. briggsae	HK104	2	MA	285	24	0	0	0	0	0	0	0	0	0	0	0	0	0	1
C. briggsae	HK104	2	MA	285	25	0	0	0	0	0	0	0	0	0	0	0	0	0	1
C. briggsae	HK104	2	MA	285	26	0	0	0	0	0	0	0	0	0	0	0	0	0	1
C. briggsae	HK104	2	MA	285	27	0	0	0	0	0	0	0	0	0	0	0	0	0	1
C. briggsae	HK104	2	MA	285	28	0	0	0	0	0	0	0	0	0	0	0	0	0	1
C. briggsae	HK104	2	MA	285	29	0	0	0	0	0	0	0	0	0	0	0	0	0	1
C. briggsae	HK104	2	MA	285	30	0	0	0	0	0	0	0	0	0	0	0	0	0	1
C. briggsae	HK104	2	MA	285	31	0	0	0	0	0	0	0	0	0	0	0	0	0	1
C. briggsae	HK104	2	MA	285	32	0	0	0	0	0	0	0	0	0	0	0	0	0	1
C. briggsae	HK104	2	MA	285	33	0	0	0	0	0	0	0	0	0	0	0	0	0	1
C. briggsae	HK104	2	MA	285	34	0	0	0	0	0	0	0	0	0	0	0	0	0	1
C. briggsae	HK104	2	MA	285	35	0	0	0	0	0	0	0	0	0	0	0	0	0	1
C. briggsae	HK104	2	MA	285	36	0	0	0	0	0	0	0	0	0	0	0	0	0	1
C. briggsae	HK104	2	MA	285	37	0	0	0	0	0	0	0	0	0	0	0	0	0	1
C. briggsae	HK104	2	MA	285	38	0	0	0	0	0	0	0	0	0	0	0	0	0	1
C. briggsae	HK104	2	MA	285	39	0	0	0	0	0	0	0	0	0	0	0	0	0	1
C. briggsae	HK104	2	MA	285	40	0	0	0	0	0	0	0	0	0	0	0	0	0	1
C. briggsae	HK104	2	MA	285	41	0	0	0	0	0	0	0	0	0	0	0	0	0	1
C. briggsae	HK104	2	MA	285	42	0	0	0	0	0	0	0	0	0	0	0	0	0	1
C. briggsae	HK104	2	MA	285	43	0	0	0	0	0	0	0	0	0	0	0	0	0	1
C. briggsae	HK104	2	MA	285	44	0	0	0	0	0	0	0	0	0	0	0	0	0	1
C. briggsae	HK104	2	MA	285	45	0	0	0	0	0	0	0	0	0	0	0	0	0	1
C. briggsae	HK104	2	MA	285	46	0	0	0	0	0	0	0	0	0	0	0	0	0	1
C. briggsae	HK104	2	MA	285	47	0	0	0	0	0	0	0	0	0	0	0	0	0	1
C. briggsae	HK104	2	MA	285	48	0	0	0	0	0	0	0	0	0	0	0	0	0	1
C. briggsae	HK104	2	MA	285	49	0	0	0	0	0	0	0	0	0	0	0	0	0	1
C. briggsae	HK104	2	MA	285	50	0	0	0	0	0	0	0	0	0	0	0	0	0	1
C. briggsae	HK104	2	MA	287	1	0	0	0	0	0	0	0	0	1	0	0	0	0	1
C. briggsae	HK104	2	MA	287	2	0	0	0	0	0	0	0	0	0	0	0	1	0	1
C. briggsae	HK104	2	MA	287	3	0	0	0	0	0	0	0	0	0	0	0	1	0	1
C. briggsae	HK104	2	MA	287	4	0	0	0	0	0	0	0	0	0	0	0	0	0	0
C. briggsae	HK104	2	MA	287	5	0	0	0	0	0	0	0	0	0	0	0	0	0	1
C. briggsae	HK104	2	MA	287	6	0	0	0	0	0	0	0	0	0	0	0	0	0	1
C. briggsae	HK104	2	MA	287	7	0	0	0	0	0	0	0	0	0	0	0	0	0	1
C. briggsae	HK104	2	MA	287	8	0	0	0	0	0	0	0	0	0	0	0	0	0	1
C. briggsae	HK104	2	MA	287	9	0	0	0	0	0	0	0	0	0	0	0	0	0	1
C. briggsae	HK104	2	MA	287	10	0	0	0	0	0	0	0	0	0	0	0	0	0	1
C. briggsae	HK104	2	MA	287	11	0	0	0	0	0	0	0	0	0	0	0	0	0	1
C. briggsae	HK104	2	MA	287	12	0	0	0	0	0	0	0	0	0	0	0	0	0	1
C. briggsae	HK104	2	MA	287	13	0	0	0	0	0	0	0	0	0	0	0	0	0	1
C. briggsae	HK104	2	MA	287	14	0	0	0	0	0	0	0	0	0	0	0	0	0	1
C. briggsae	HK104	2	MA	287	15	0	0	0	0	0	0	0	0	0	0	0	0	0	1
C. briggsae	HK104	2	MA	287	16	0	0	0	0	0	0	0	0	0	0	0	0	0	1
C. briggsae	HK104	2	MA	287	17	0	0	0	0	0	0	0	0	0	0	0	0	0	1
C. briggsae	HK104	2	MA	287	18	0	0	0	0	0	0	0	0	0	0	0	0	0	1
C. briggsae	HK104	2	MA	287	19	0	0	0	0	0	0	0	0	0	0	0	0	0	1
C. briggsae	HK104	2	MA	287	20	0	0	0	0	0	0	0	0	0	0	0	0	0	1
C. briggsae	HK104	2	MA	287	21	0	0	0	0	0	0	0	0	0	0	0	0	0	1
C. briggsae	HK104	2	MA	287	22	0	0	0	0	0	0	0	0	0	0	0	0	0	1
C. briggsae	HK104	2	MA	287	23	0	0	0	0	0	0	0	0	0	0	0	0	0	1
C. briggsae	HK104	2	MA	287	24	0	0	0	0	0	0	0	0	0	0	0	0	0	1
C. briggsae	HK104	2	MA	287	25	0	0	0	0	0	0	0	0	0	0	0	0	0	1
C. briggsae	HK104	2	MA	287	26	0	0	0	0	0	0	0	0	0	0	0	0	0	1
C. briggsae	HK104	2	MA	287	27	0	0	0	0	0	0	0	0	0	0	0	0	0	1
C. briggsae	HK104	2	MA	287	28	0	0	0	0	0	0	0	0	0	0	0	0	0	1
C. briggsae	HK104	2	MA	287	29	0	0	0	0	0	0	0	0	0	0	0	0	0	1
C. briggsae	HK104	2	MA	287	30	0	0	0	0	0	0	0	0	0	0	0	0	0	1
C. briggsae	HK104	2	MA	287	31	0	0	0	0	0	0	0	0	0	0	0	0	0	1
C. briggsae	HK104	2	MA	287	32	0	0	0	0	0	0	0	0	0	0	0	0	0	1
C. briggsae	HK104	2	MA	287	33	0	0	0	0	0	0	0	0	0	0	0	0	0	1
C. briggsae	HK104	2	MA	287	34	0	0	0	0	0	0	0	0	0	0	0	0	0	1
C. briggsae	HK104	2	MA	287	35	0	0	0	0	0	0	0	0	0	0	0	0	0	1
C. briggsae	HK104	2	MA	287	36	0	0	0	0	0	0	0	0	0	0	0	0	0	1
C. briggsae	HK104	2	MA	287	37	0	0	0	0	0	0	0	0	0	0	0	0	0	1
C. briggsae	HK104	2	MA	287	38	0	0	0	0	0	0	0	0	0	0	0	0	0	1
C. briggsae	HK104	2	MA	287	39	0	0	0	0	0	0	0	0	0	0	0	0	0	1
C. briggsae	HK104	2	MA	287	40	0	0	0	0	0	0	0	0	0	0	0	0	0	1
C. briggsae	HK104	2	MA	287	41	0	0	0	0	0	0	0	0	0	0	0	0	0	1
C. briggsae	HK104	2	MA	287	42	0	0	0	0	0	0	0	0	0	0	0	0	0	1
C. briggsae	HK104	2	MA	287	43	0	0	0	0	0	0	0	0	0	0	0	0	0	1
C. briggsae	HK104	2	MA	287	44	0	0	0	0	0	0	0	0	0	0	0	0	0	1
C. briggsae	HK104	2	MA	287	45	0	0	0	0	0	0	0	0	0	0	0	0	0	1
C. briggsae	HK104	2	MA	287	46	0	0	0	0	0	0	0	0	0	0	0	0	0	1
C. briggsae	HK104	2	MA	287	47	0	0	0	0	0	0	0	0	0	0	0	0	0	1
C. briggsae	HK104	2	MA	287	48	0	0	0	0	0	0	0	0	0	0	0	0	0	1
C. briggsae	HK104	2	MA	287	49	0	0	0	0	0	0	0	0	0	0	0	0	0	1
C. briggsae	HK104	2	MA	287	50	0	0	0	0	0	0	0	0	0	0	0	0	0	1
C. briggsae	HK104	2	MA	288	1	0	0	0	0	0	0	0	0	0	0	0	1	0	1
C. briggsae	HK104	2	MA	288	2	0	0	0	0	0	0	0	0	0	0	0	1	0	1
C. briggsae	HK104	2	MA	288	3	0	0	0	0	0	0	0	0	0	0	0	0	1	1
C. briggsae	HK104	2	MA	288	4	0	0	0	0	0	0	0	0	0	0	0	0	0	0
C. briggsae	HK104	2	MA	288	5	0	0	0	0	0	0	0	0	0	0	0	0	0	0
C. briggsae	HK104	2	MA	288	6	0	0	0	0	0	0	0	0	0	0	0	0	0	0
C. briggsae	HK104	2	MA	288	7	0	0	0	0	0	0	0	0	0	0	0	0	0	1
C. briggsae	HK104	2	MA	288	8	0	0	0	0	0	0	0	0	0	0	0	0	0	1
C. briggsae	HK104	2	MA	288	9	0	0	0	0	0	0	0	0	0	0	0	0	0	1
C. briggsae	HK104	2	MA	288	10	0	0	0	0	0	0	0	0	0	0	0	0	0	1
C. briggsae	HK104	2	MA	288	11	0	0	0	0	0	0	0	0	0	0	0	0	0	1
C. briggsae	HK104	2	MA	288	12	0	0	0	0	0	0	0	0	0	0	0	0	0	1
C. briggsae	HK104	2	MA	288	13	0	0	0	0	0	0	0	0	0	0	0	0	0	1
C. briggsae	HK104	2	MA	288	14	0	0	0	0	0	0	0	0	0	0	0	0	0	1
C. briggsae	HK104	2	MA	288	15	0	0	0	0	0	0	0	0	0	0	0	0	0	1
C. briggsae	HK104	2	MA	288	16	0	0	0	0	0	0	0	0	0	0	0	0	0	1
C. briggsae	HK104	2	MA	288	17	0	0	0	0	0	0	0	0	0	0	0	0	0	1
C. briggsae	HK104	2	MA	288	18	0	0	0	0	0	0	0	0	0	0	0	0	0	1
C. briggsae	HK104	2	MA	288	19	0	0	0	0	0	0	0	0	0	0	0	0	0	1
C. briggsae	HK104	2	MA	288	20	0	0	0	0	0	0	0	0	0	0	0	0	0	1
C. briggsae	HK104	2	MA	288	21	0	0	0	0	0	0	0	0	0	0	0	0	0	1
C. briggsae	HK104	2	MA	288	22	0	0	0	0	0	0	0	0	0	0	0	0	0	1
C. briggsae	HK104	2	MA	288	23	0	0	0	0	0	0	0	0	0	0	0	0	0	1
C. briggsae	HK104	2	MA	288	24	0	0	0	0	0	0	0	0	0	0	0	0	0	1
C. briggsae	HK104	2	MA	288	25	0	0	0	0	0	0	0	0	0	0	0	0	0	1
C. briggsae	HK104	2	MA	288	26	0	0	0	0	0	0	0	0	0	0	0	0	0	1
C. briggsae	HK104	2	MA	288	27	0	0	0	0	0	0	0	0	0	0	0	0	0	1
C. briggsae	HK104	2	MA	288	28	0	0	0	0	0	0	0	0	0	0	0	0	0	1
C. briggsae	HK104	2	MA	288	29	0	0	0	0	0	0	0	0	0	0	0	0	0	1
C. briggsae	HK104	2	MA	288	30	0	0	0	0	0	0	0	0	0	0	0	0	0	1
C. briggsae	HK104	2	MA	288	31	0	0	0	0	0	0	0	0	0	0	0	0	0	1
C. briggsae	HK104	2	MA	288	32	0	0	0	0	0	0	0	0	0	0	0	0	0	1
C. briggsae	HK104	2	MA	288	33	0	0	0	0	0	0	0	0	0	0	0	0	0	1
C. briggsae	HK104	2	MA	288	34	0	0	0	0	0	0	0	0	0	0	0	0	0	1
C. briggsae	HK104	2	MA	288	35	0	0	0	0	0	0	0	0	0	0	0	0	0	1
C. briggsae	HK104	2	MA	288	36	0	0	0	0	0	0	0	0	0	0	0	0	0	1
C. briggsae	HK104	2	MA	288	37	0	0	0	0	0	0	0	0	0	0	0	0	0	1
C. briggsae	HK104	2	MA	288	38	0	0	0	0	0	0	0	0	0	0	0	0	0	1
C. briggsae	HK104	2	MA	288	39	0	0	0	0	0	0	0	0	0	0	0	0	0	1
C. briggsae	HK104	2	MA	288	40	0	0	0	0	0	0	0	0	0	0	0	0	0	1
C. briggsae	HK104	2	MA	288	41	0	0	0	0	0	0	0	0	0	0	0	0	0	1
C. briggsae	HK104	2	MA	288	42	0	0	0	0	0	0	0	0	0	0	0	0	0	1
C. briggsae	HK104	2	MA	288	43	0	0	0	0	0	0	0	0	0	0	0	0	0	1
C. briggsae	HK104	2	MA	288	44	0	0	0	0	0	0	0	0	0	0	0	0	0	1
C. briggsae	HK104	2	MA	288	45	0	0	0	0	0	0	0	0	0	0	0	0	0	1
C. briggsae	HK104	2	MA	288	46	0	0	0	0	0	0	0	0	0	0	0	0	0	1
C. briggsae	HK104	2	MA	288	47	0	0	0	0	0	0	0	0	0	0	0	0	0	1
C. briggsae	HK104	2	MA	288	48	0	0	0	0	0	0	0	0	0	0	0	0	0	1
C. briggsae	HK104	2	MA	288	49	0	0	0	0	0	0	0	0	0	0	0	0	0	1
C. briggsae	HK104	2	MA	288	50	0	0	0	0	0	0	0	0	0	0	0	0	0	1
C. briggsae	HK104	2	MA	293	1	0	0	0	0	0	0	0	0	0	0	0	0	1	1
C. briggsae	HK104	2	MA	293	2	0	0	0	0	0	0	0	0	0	0	0	0	0	0
C. briggsae	HK104	2	MA	293	3	0	0	0	0	0	0	0	0	0	0	0	0	0	0
C. briggsae	HK104	2	MA	293	4	0	0	0	0	0	0	0	0	0	0	0	0	0	1
C. briggsae	HK104	2	MA	293	5	0	0	0	0	0	0	0	0	0	0	0	0	0	1
C. briggsae	HK104	2	MA	293	6	0	0	0	0	0	0	0	0	0	0	0	0	0	1
C. briggsae	HK104	2	MA	293	7	0	0	0	0	0	0	0	0	0	0	0	0	0	1
C. briggsae	HK104	2	MA	293	8	0	0	0	0	0	0	0	0	0	0	0	0	0	1
C. briggsae	HK104	2	MA	293	9	0	0	0	0	0	0	0	0	0	0	0	0	0	1
C. briggsae	HK104	2	MA	293	10	0	0	0	0	0	0	0	0	0	0	0	0	0	1
C. briggsae	HK104	2	MA	293	11	0	0	0	0	0	0	0	0	0	0	0	0	0	1
C. briggsae	HK104	2	MA	293	12	0	0	0	0	0	0	0	0	0	0	0	0	0	1
C. briggsae	HK104	2	MA	293	13	0	0	0	0	0	0	0	0	0	0	0	0	0	1
C. briggsae	HK104	2	MA	293	14	0	0	0	0	0	0	0	0	0	0	0	0	0	1
C. briggsae	HK104	2	MA	293	15	0	0	0	0	0	0	0	0	0	0	0	0	0	1
C. briggsae	HK104	2	MA	293	16	0	0	0	0	0	0	0	0	0	0	0	0	0	1
C. briggsae	HK104	2	MA	293	17	0	0	0	0	0	0	0	0	0	0	0	0	0	1
C. briggsae	HK104	2	MA	293	18	0	0	0	0	0	0	0	0	0	0	0	0	0	1
C. briggsae	HK104	2	MA	293	19	0	0	0	0	0	0	0	0	0	0	0	0	0	1
C. briggsae	HK104	2	MA	293	20	0	0	0	0	0	0	0	0	0	0	0	0	0	1
C. briggsae	HK104	2	MA	293	21	0	0	0	0	0	0	0	0	0	0	0	0	0	1
C. briggsae	HK104	2	MA	293	22	0	0	0	0	0	0	0	0	0	0	0	0	0	1
C. briggsae	HK104	2	MA	293	23	0	0	0	0	0	0	0	0	0	0	0	0	0	1
C. briggsae	HK104	2	MA	293	24	0	0	0	0	0	0	0	0	0	0	0	0	0	1
C. briggsae	HK104	2	MA	293	25	0	0	0	0	0	0	0	0	0	0	0	0	0	1
C. briggsae	HK104	2	MA	293	26	0	0	0	0	0	0	0	0	0	0	0	0	0	1
C. briggsae	HK104	2	MA	293	27	0	0	0	0	0	0	0	0	0	0	0	0	0	1
C. briggsae	HK104	2	MA	293	28	0	0	0	0	0	0	0	0	0	0	0	0	0	1
C. briggsae	HK104	2	MA	293	29	0	0	0	0	0	0	0	0	0	0	0	0	0	1
C. briggsae	HK104	2	MA	293	30	0	0	0	0	0	0	0	0	0	0	0	0	0	1
C. briggsae	HK104	2	MA	293	31	0	0	0	0	0	0	0	0	0	0	0	0	0	1
C. briggsae	HK104	2	MA	293	32	0	0	0	0	0	0	0	0	0	0	0	0	0	1
C. briggsae	HK104	2	MA	293	33	0	0	0	0	0	0	0	0	0	0	0	0	0	1
C. briggsae	HK104	2	MA	293	34	0	0	0	0	0	0	0	0	0	0	0	0	0	1
C. briggsae	HK104	2	MA	293	35	0	0	0	0	0	0	0	0	0	0	0	0	0	1
C. briggsae	HK104	2	MA	293	36	0	0	0	0	0	0	0	0	0	0	0	0	0	1
C. briggsae	HK104	2	MA	293	37	0	0	0	0	0	0	0	0	0	0	0	0	0	1
C. briggsae	HK104	2	MA	293	38	0	0	0	0	0	0	0	0	0	0	0	0	0	1
C. briggsae	HK104	2	MA	293	39	0	0	0	0	0	0	0	0	0	0	0	0	0	1
C. briggsae	HK104	2	MA	293	40	0	0	0	0	0	0	0	0	0	0	0	0	0	1
C. briggsae	HK104	2	MA	293	41	0	0	0	0	0	0	0	0	0	0	0	0	0	1
C. briggsae	HK104	2	MA	293	42	0	0	0	0	0	0	0	0	0	0	0	0	0	1
C. briggsae	HK104	2	MA	293	43	0	0	0	0	0	0	0	0	0	0	0	0	0	1
C. briggsae	HK104	2	MA	293	44	0	0	0	0	0	0	0	0	0	0	0	0	0	1
C. briggsae	HK104	2	MA	293	45	0	0	0	0	0	0	0	0	0	0	0	0	0	1
C. briggsae	HK104	2	MA	293	46	0	0	0	0	0	0	0	0	0	0	0	0	0	1
C. briggsae	HK104	2	MA	293	47	0	0	0	0	0	0	0	0	0	0	0	0	0	1
C. briggsae	HK104	2	MA	293	48	0	0	0	0	0	0	0	0	0	0	0	0	0	1
C. briggsae	HK104	2	MA	293	49	0	0	0	0	0	0	0	0	0	0	0	0	0	1
C. briggsae	HK104	2	MA	293	50	0	0	0	0	0	0	0	0	0	0	0	0	0	1
C. briggsae	HK104	2	MA	294	1	0	0	0	0	0	0	0	0	0	0	0	0	1	1
C. briggsae	HK104	2	MA	294	2	0	0	0	0	0	0	0	0	0	0	0	0	0	0
C. briggsae	HK104	2	MA	294	3	0	0	0	0	0	0	0	0	0	0	0	0	0	0
C. briggsae	HK104	2	MA	294	4	0	0	0	0	0	0	0	0	0	0	0	0	0	0
C. briggsae	HK104	2	MA	294	5	0	0	0	0	0	0	0	0	0	0	0	0	0	1
C. briggsae	HK104	2	MA	294	6	0	0	0	0	0	0	0	0	0	0	0	0	0	1
C. briggsae	HK104	2	MA	294	7	0	0	0	0	0	0	0	0	0	0	0	0	0	1
C. briggsae	HK104	2	MA	294	8	0	0	0	0	0	0	0	0	0	0	0	0	0	1
C. briggsae	HK104	2	MA	294	9	0	0	0	0	0	0	0	0	0	0	0	0	0	1
C. briggsae	HK104	2	MA	294	10	0	0	0	0	0	0	0	0	0	0	0	0	0	1
C. briggsae	HK104	2	MA	294	11	0	0	0	0	0	0	0	0	0	0	0	0	0	1
C. briggsae	HK104	2	MA	294	12	0	0	0	0	0	0	0	0	0	0	0	0	0	1
C. briggsae	HK104	2	MA	294	13	0	0	0	0	0	0	0	0	0	0	0	0	0	1
C. briggsae	HK104	2	MA	294	14	0	0	0	0	0	0	0	0	0	0	0	0	0	1
C. briggsae	HK104	2	MA	294	15	0	0	0	0	0	0	0	0	0	0	0	0	0	1
C. briggsae	HK104	2	MA	294	16	0	0	0	0	0	0	0	0	0	0	0	0	0	1
C. briggsae	HK104	2	MA	294	17	0	0	0	0	0	0	0	0	0	0	0	0	0	1
C. briggsae	HK104	2	MA	294	18	0	0	0	0	0	0	0	0	0	0	0	0	0	1
C. briggsae	HK104	2	MA	294	19	0	0	0	0	0	0	0	0	0	0	0	0	0	1
C. briggsae	HK104	2	MA	294	20	0	0	0	0	0	0	0	0	0	0	0	0	0	1
C. briggsae	HK104	2	MA	294	21	0	0	0	0	0	0	0	0	0	0	0	0	0	1
C. briggsae	HK104	2	MA	294	22	0	0	0	0	0	0	0	0	0	0	0	0	0	1
C. briggsae	HK104	2	MA	294	23	0	0	0	0	0	0	0	0	0	0	0	0	0	1
C. briggsae	HK104	2	MA	294	24	0	0	0	0	0	0	0	0	0	0	0	0	0	1
C. briggsae	HK104	2	MA	294	25	0	0	0	0	0	0	0	0	0	0	0	0	0	1
C. briggsae	HK104	2	MA	294	26	0	0	0	0	0	0	0	0	0	0	0	0	0	1
C. briggsae	HK104	2	MA	294	27	0	0	0	0	0	0	0	0	0	0	0	0	0	1
C. briggsae	HK104	2	MA	294	28	0	0	0	0	0	0	0	0	0	0	0	0	0	1
C. briggsae	HK104	2	MA	294	29	0	0	0	0	0	0	0	0	0	0	0	0	0	1
C. briggsae	HK104	2	MA	294	30	0	0	0	0	0	0	0	0	0	0	0	0	0	1
C. briggsae	HK104	2	MA	294	31	0	0	0	0	0	0	0	0	0	0	0	0	0	1
C. briggsae	HK104	2	MA	294	32	0	0	0	0	0	0	0	0	0	0	0	0	0	1
C. briggsae	HK104	2	MA	294	33	0	0	0	0	0	0	0	0	0	0	0	0	0	1
C. briggsae	HK104	2	MA	294	34	0	0	0	0	0	0	0	0	0	0	0	0	0	1
C. briggsae	HK104	2	MA	294	35	0	0	0	0	0	0	0	0	0	0	0	0	0	1
C. briggsae	HK104	2	MA	294	36	0	0	0	0	0	0	0	0	0	0	0	0	0	1
C. briggsae	HK104	2	MA	294	37	0	0	0	0	0	0	0	0	0	0	0	0	0	1
C. briggsae	HK104	2	MA	294	38	0	0	0	0	0	0	0	0	0	0	0	0	0	1
C. briggsae	HK104	2	MA	294	39	0	0	0	0	0	0	0	0	0	0	0	0	0	1
C. briggsae	HK104	2	MA	294	40	0	0	0	0	0	0	0	0	0	0	0	0	0	1
C. briggsae	HK104	2	MA	294	41	0	0	0	0	0	0	0	0	0	0	0	0	0	1
C. briggsae	HK104	2	MA	294	42	0	0	0	0	0	0	0	0	0	0	0	0	0	1
C. briggsae	HK104	2	MA	294	43	0	0	0	0	0	0	0	0	0	0	0	0	0	1
C. briggsae	HK104	2	MA	294	44	0	0	0	0	0	0	0	0	0	0	0	0	0	1
C. briggsae	HK104	2	MA	294	45	0	0	0	0	0	0	0	0	0	0	0	0	0	1
C. briggsae	HK104	2	MA	294	46	0	0	0	0	0	0	0	0	0	0	0	0	0	1
C. briggsae	HK104	2	MA	294	47	0	0	0	0	0	0	0	0	0	0	0	0	0	1
C. briggsae	HK104	2	MA	294	48	0	0	0	0	0	0	0	0	0	0	0	0	0	1
C. briggsae	HK104	2	MA	294	49	0	0	0	0	0	0	0	0	0	0	0	0	0	1
C. briggsae	HK104	2	MA	294	50	0	0	0	0	0	0	0	0	0	0	0	0	0	1
C. briggsae	HK104	2	MA	296	1	0	0	0	0	0	0	0	0	0	0	0	0	1	1
C. briggsae	HK104	2	MA	296	2	0	0	0	0	0	0	0	0	0	1	0	0	0	0
C. briggsae	HK104	2	MA	296	3	0	0	0	0	0	0	0	0	0	0	1	0	0	0
C. briggsae	HK104	2	MA	296	4	0	0	0	0	0	0	0	0	0	1	0	0	0	0
C. briggsae	HK104	2	MA	296	5	0	0	0	0	1	0	0	0	0	0	0	0	0	1
C. briggsae	HK104	2	MA	296	6	0	0	0	0	0	0	0	0	0	0	0	0	0	0
C. briggsae	HK104	2	MA	296	7	0	0	0	0	0	0	0	0	0	0	0	0	0	0
C. briggsae	HK104	2	MA	296	8	0	0	0	0	0	0	0	0	0	0	0	0	0	0
C. briggsae	HK104	2	MA	296	9	0	0	0	0	0	0	0	0	0	0	0	0	0	0
C. briggsae	HK104	2	MA	296	10	0	0	0	0	0	0	0	0	0	0	0	0	0	0
C. briggsae	HK104	2	MA	296	11	0	0	0	0	0	0	0	0	0	0	0	0	0	0
C. briggsae	HK104	2	MA	296	12	0	0	0	0	0	0	0	0	0	0	0	0	0	0
C. briggsae	HK104	2	MA	296	13	0	0	0	0	0	0	0	0	0	0	0	0	0	0
C. briggsae	HK104	2	MA	296	14	0	0	0	0	0	0	0	0	0	0	0	0	0	0
C. briggsae	HK104	2	MA	296	15	0	0	0	0	0	0	0	0	0	0	0	0	0	0
C. briggsae	HK104	2	MA	296	16	0	0	0	0	0	0	0	0	0	0	0	0	0	0
C. briggsae	HK104	2	MA	296	17	0	0	0	0	0	0	0	0	0	0	0	0	0	0
C. briggsae	HK104	2	MA	296	18	0	0	0	0	0	0	0	0	0	0	0	0	0	0
C. briggsae	HK104	2	MA	296	19	0	0	0	0	0	0	0	0	0	0	0	0	0	0
C. briggsae	HK104	2	MA	296	20	0	0	0	0	0	0	0	0	0	0	0	0	0	0
C. briggsae	HK104	2	MA	296	21	0	0	0	0	0	0	0	0	0	0	0	0	0	0
C. briggsae	HK104	2	MA	296	22	0	0	0	0	0	0	0	0	0	0	0	0	0	0
C. briggsae	HK104	2	MA	296	23	0	0	0	0	0	0	0	0	0	0	0	0	0	0
C. briggsae	HK104	2	MA	296	24	0	0	0	0	0	0	0	0	0	0	0	0	0	0
C. briggsae	HK104	2	MA	296	25	0	0	0	0	0	0	0	0	0	0	0	0	0	0
C. briggsae	HK104	2	MA	296	26	0	0	0	0	0	0	0	0	0	0	0	0	0	0
C. briggsae	HK104	2	MA	296	27	0	0	0	0	0	0	0	0	0	0	0	0	0	0
C. briggsae	HK104	2	MA	296	28	0	0	0	0	0	0	0	0	0	0	0	0	0	0
C. briggsae	HK104	2	MA	296	29	0	0	0	0	0	0	0	0	0	0	0	0	0	0
C. briggsae	HK104	2	MA	296	30	0	0	0	0	0	0	0	0	0	0	0	0	0	0
C. briggsae	HK104	2	MA	296	31	0	0	0	0	0	0	0	0	0	0	0	0	0	0
C. briggsae	HK104	2	MA	296	32	0	0	0	0	0	0	0	0	0	0	0	0	0	0
C. briggsae	HK104	2	MA	296	33	0	0	0	0	0	0	0	0	0	0	0	0	0	0
C. briggsae	HK104	2	MA	296	34	0	0	0	0	0	0	0	0	0	0	0	0	0	0
C. briggsae	HK104	2	MA	296	35	0	0	0	0	0	0	0	0	0	0	0	0	0	0
C. briggsae	HK104	2	MA	296	36	0	0	0	0	0	0	0	0	0	0	0	0	0	0
C. briggsae	HK104	2	MA	296	37	0	0	0	0	0	0	0	0	0	0	0	0	0	0
C. briggsae	HK104	2	MA	296	38	0	0	0	0	0	0	0	0	0	0	0	0	0	1
C. briggsae	HK104	2	MA	296	39	0	0	0	0	0	0	0	0	0	0	0	0	0	1
C. briggsae	HK104	2	MA	296	40	0	0	0	0	0	0	0	0	0	0	0	0	0	1
C. briggsae	HK104	2	MA	296	41	0	0	0	0	0	0	0	0	0	0	0	0	0	1
C. briggsae	HK104	2	MA	296	42	0	0	0	0	0	0	0	0	0	0	0	0	0	1
C. briggsae	HK104	2	MA	296	43	0	0	0	0	0	0	0	0	0	0	0	0	0	1
C. briggsae	HK104	2	MA	296	44	0	0	0	0	0	0	0	0	0	0	0	0	0	1
C. briggsae	HK104	2	MA	296	45	0	0	0	0	0	0	0	0	0	0	0	0	0	1
C. briggsae	HK104	2	MA	296	46	0	0	0	0	0	0	0	0	0	0	0	0	0	1
C. briggsae	HK104	2	MA	296	47	0	0	0	0	0	0	0	0	0	0	0	0	0	1
C. briggsae	HK104	2	MA	296	48	0	0	0	0	0	0	0	0	0	0	0	0	0	1
C. briggsae	HK104	2	MA	296	49	0	0	0	0	0	0	0	0	0	0	0	0	0	1
C. briggsae	HK104	2	MA	296	50	0	0	0	0	0	0	0	0	0	0	0	0	0	1
C. briggsae	HK104	2	MA	298	1	0	0	0	0	0	0	0	0	0	0	0	0	0	0
C. briggsae	HK104	2	MA	298	2	0	0	0	0	0	0	0	0	0	0	0	0	0	0
C. briggsae	HK104	2	MA	298	3	0	0	0	0	0	0	0	0	0	0	0	0	0	0
C. briggsae	HK104	2	MA	298	4	0	0	0	0	0	0	0	0	0	0	0	0	0	0
C. briggsae	HK104	2	MA	298	5	0	0	0	0	0	0	0	0	0	0	0	0	0	0
C. briggsae	HK104	2	MA	298	6	0	0	0	0	0	0	0	0	0	0	0	0	0	0
C. briggsae	HK104	2	MA	298	7	0	0	0	0	0	0	0	0	0	0	0	0	0	0
C. briggsae	HK104	2	MA	298	8	0	0	0	0	0	0	0	0	0	0	0	0	0	0
C. briggsae	HK104	2	MA	298	9	0	0	0	0	0	0	0	0	0	0	0	0	0	0
C. briggsae	HK104	2	MA	298	10	0	0	0	0	0	0	0	0	0	0	0	0	0	0
C. briggsae	HK104	2	MA	298	11	0	0	0	0	0	0	0	0	0	0	0	0	0	0
C. briggsae	HK104	2	MA	298	12	0	0	0	0	0	0	0	0	0	0	0	0	0	0
C. briggsae	HK104	2	MA	298	13	0	0	0	0	0	0	0	0	0	0	0	0	0	0
C. briggsae	HK104	2	MA	298	14	0	0	0	0	0	0	0	0	0	0	0	0	0	0
C. briggsae	HK104	2	MA	298	15	0	0	0	0	0	0	0	0	0	0	0	0	0	0
C. briggsae	HK104	2	MA	298	16	0	0	0	0	0	0	0	0	0	0	0	0	0	0
C. briggsae	HK104	2	MA	298	17	0	0	0	0	0	0	0	0	0	0	0	0	0	1
C. briggsae	HK104	2	MA	298	18	0	0	0	0	0	0	0	0	0	0	0	0	0	1
C. briggsae	HK104	2	MA	298	19	0	0	0	0	0	0	0	0	0	0	0	0	0	1
C. briggsae	HK104	2	MA	298	20	0	0	0	0	0	0	0	0	0	0	0	0	0	1
C. briggsae	HK104	2	MA	298	21	0	0	0	0	0	0	0	0	0	0	0	0	0	1
C. briggsae	HK104	2	MA	298	22	0	0	0	0	0	0	0	0	0	0	0	0	0	1
C. briggsae	HK104	2	MA	298	23	0	0	0	0	0	0	0	0	0	0	0	0	0	1
C. briggsae	HK104	2	MA	298	24	0	0	0	0	0	0	0	0	0	0	0	0	0	1
C. briggsae	HK104	2	MA	298	25	0	0	0	0	0	0	0	0	0	0	0	0	0	1
C. briggsae	HK104	2	MA	298	26	0	0	0	0	0	0	0	0	0	0	0	0	0	1
C. briggsae	HK104	2	MA	298	27	0	0	0	0	0	0	0	0	0	0	0	0	0	1
C. briggsae	HK104	2	MA	298	28	0	0	0	0	0	0	0	0	0	0	0	0	0	1
C. briggsae	HK104	2	MA	298	29	0	0	0	0	0	0	0	0	0	0	0	0	0	1
C. briggsae	HK104	2	MA	298	30	0	0	0	0	0	0	0	0	0	0	0	0	0	1
C. briggsae	HK104	2	MA	298	31	0	0	0	0	0	0	0	0	0	0	0	0	0	1
C. briggsae	HK104	2	MA	298	32	0	0	0	0	0	0	0	0	0	0	0	0	0	1
C. briggsae	HK104	2	MA	298	33	0	0	0	0	0	0	0	0	0	0	0	0	0	1
C. briggsae	HK104	2	MA	298	34	0	0	0	0	0	0	0	0	0	0	0	0	0	1
C. briggsae	HK104	2	MA	298	35	0	0	0	0	0	0	0	0	0	0	0	0	0	1
C. briggsae	HK104	2	MA	298	36	0	0	0	0	0	0	0	0	0	0	0	0	0	1
C. briggsae	HK104	2	MA	298	37	0	0	0	0	0	0	0	0	0	0	0	0	0	1
C. briggsae	HK104	2	MA	298	38	0	0	0	0	0	0	0	0	0	0	0	0	0	1
C. briggsae	HK104	2	MA	298	39	0	0	0	0	0	0	0	0	0	0	0	0	0	1
C. briggsae	HK104	2	MA	298	40	0	0	0	0	0	0	0	0	0	0	0	0	0	1
C. briggsae	HK104	2	MA	298	41	0	0	0	0	0	0	0	0	0	0	0	0	0	1
C. briggsae	HK104	2	MA	298	42	0	0	0	0	0	0	0	0	0	0	0	0	0	1
C. briggsae	HK104	2	MA	298	43	0	0	0	0	0	0	0	0	0	0	0	0	0	1
C. briggsae	HK104	2	MA	298	44	0	0	0	0	0	0	0	0	0	0	0	0	0	1
C. briggsae	HK104	2	MA	298	45	0	0	0	0	0	0	0	0	0	0	0	0	0	1
C. briggsae	HK104	2	MA	298	46	0	0	0	0	0	0	0	0	0	0	0	0	0	1
C. briggsae	HK104	2	MA	298	47	0	0	0	0	0	0	0	0	0	0	0	0	0	1
C. briggsae	HK104	2	MA	298	48	0	0	0	0	0	0	0	0	0	0	0	0	0	1
C. briggsae	HK104	2	MA	298	49	0	0	0	0	0	0	0	0	0	0	0	0	0	1
C. briggsae	HK104	2	MA	298	50	0	0	0	0	0	0	0	0	0	0	0	0	0	1
C. briggsae	HK104	3	MA	202	1	0	0	0	0	0	0	0	0	0	0	0	0	1	1
C. briggsae	HK104	3	MA	202	2	0	0	0	0	0	0	0	0	0	0	0	1	0	1
C. briggsae	HK104	3	MA	202	3	0	0	0	0	0	0	0	0	0	0	0	0	0	0
C. briggsae	HK104	3	MA	202	4	0	0	0	0	0	0	0	0	0	0	0	0	0	1
C. briggsae	HK104	3	MA	202	5	0	0	0	0	0	0	0	0	0	0	0	0	0	1
C. briggsae	HK104	3	MA	202	6	0	0	0	0	0	0	0	0	0	0	0	0	0	1
C. briggsae	HK104	3	MA	202	7	0	0	0	0	0	0	0	0	0	0	0	0	0	1
C. briggsae	HK104	3	MA	202	8	0	0	0	0	0	0	0	0	0	0	0	0	0	1
C. briggsae	HK104	3	MA	202	9	0	0	0	0	0	0	0	0	0	0	0	0	0	1
C. briggsae	HK104	3	MA	202	10	0	0	0	0	0	0	0	0	0	0	0	0	0	1
C. briggsae	HK104	3	MA	202	11	0	0	0	0	0	0	0	0	0	0	0	0	0	1
C. briggsae	HK104	3	MA	202	12	0	0	0	0	0	0	0	0	0	0	0	0	0	1
C. briggsae	HK104	3	MA	202	13	0	0	0	0	0	0	0	0	0	0	0	0	0	1
C. briggsae	HK104	3	MA	202	14	0	0	0	0	0	0	0	0	0	0	0	0	0	1
C. briggsae	HK104	3	MA	202	15	0	0	0	0	0	0	0	0	0	0	0	0	0	1
C. briggsae	HK104	3	MA	202	16	0	0	0	0	0	0	0	0	0	0	0	0	0	1
C. briggsae	HK104	3	MA	202	17	0	0	0	0	0	0	0	0	0	0	0	0	0	1
C. briggsae	HK104	3	MA	202	18	0	0	0	0	0	0	0	0	0	0	0	0	0	1
C. briggsae	HK104	3	MA	202	19	0	0	0	0	0	0	0	0	0	0	0	0	0	1
C. briggsae	HK104	3	MA	202	20	0	0	0	0	0	0	0	0	0	0	0	0	0	1
C. briggsae	HK104	3	MA	202	21	0	0	0	0	0	0	0	0	0	0	0	0	0	1
C. briggsae	HK104	3	MA	202	22	0	0	0	0	0	0	0	0	0	0	0	0	0	1
C. briggsae	HK104	3	MA	202	23	0	0	0	0	0	0	0	0	0	0	0	0	0	1
C. briggsae	HK104	3	MA	202	24	0	0	0	0	0	0	0	0	0	0	0	0	0	1
C. briggsae	HK104	3	MA	202	25	0	0	0	0	0	0	0	0	0	0	0	0	0	1
C. briggsae	HK104	3	MA	202	26	0	0	0	0	0	0	0	0	0	0	0	0	0	1
C. briggsae	HK104	3	MA	202	27	0	0	0	0	0	0	0	0	0	0	0	0	0	1
C. briggsae	HK104	3	MA	202	28	0	0	0	0	0	0	0	0	0	0	0	0	0	1
C. briggsae	HK104	3	MA	202	29	0	0	0	0	0	0	0	0	0	0	0	0	0	1
C. briggsae	HK104	3	MA	202	30	0	0	0	0	0	0	0	0	0	0	0	0	0	1
C. briggsae	HK104	3	MA	202	31	0	0	0	0	0	0	0	0	0	0	0	0	0	1
C. briggsae	HK104	3	MA	202	32	0	0	0	0	0	0	0	0	0	0	0	0	0	1
C. briggsae	HK104	3	MA	202	33	0	0	0	0	0	0	0	0	0	0	0	0	0	1
C. briggsae	HK104	3	MA	202	34	0	0	0	0	0	0	0	0	0	0	0	0	0	1
C. briggsae	HK104	3	MA	202	35	0	0	0	0	0	0	0	0	0	0	0	0	0	1
C. briggsae	HK104	3	MA	202	36	0	0	0	0	0	0	0	0	0	0	0	0	0	1
C. briggsae	HK104	3	MA	202	37	0	0	0	0	0	0	0	0	0	0	0	0	0	1
C. briggsae	HK104	3	MA	202	38	0	0	0	0	0	0	0	0	0	0	0	0	0	1
C. briggsae	HK104	3	MA	202	39	0	0	0	0	0	0	0	0	0	0	0	0	0	1
C. briggsae	HK104	3	MA	202	40	0	0	0	0	0	0	0	0	0	0	0	0	0	1
C. briggsae	HK104	3	MA	202	41	0	0	0	0	0	0	0	0	0	0	0	0	0	1
C. briggsae	HK104	3	MA	202	42	0	0	0	0	0	0	0	0	0	0	0	0	0	1
C. briggsae	HK104	3	MA	202	43	0	0	0	0	0	0	0	0	0	0	0	0	0	1
C. briggsae	HK104	3	MA	202	44	0	0	0	0	0	0	0	0	0	0	0	0	0	1
C. briggsae	HK104	3	MA	202	45	0	0	0	0	0	0	0	0	0	0	0	0	0	1
C. briggsae	HK104	3	MA	202	46	0	0	0	0	0	0	0	0	0	0	0	0	0	1
C. briggsae	HK104	3	MA	202	47	0	0	0	0	0	0	0	0	0	0	0	0	0	1
C. briggsae	HK104	3	MA	202	48	0	0	0	0	0	0	0	0	0	0	0	0	0	1
C. briggsae	HK104	3	MA	202	49	0	0	0	0	0	0	0	0	0	0	0	0	0	1
C. briggsae	HK104	3	MA	202	50	0	0	0	0	0	0	0	0	0	0	0	0	0	1
C. briggsae	HK104	3	MA	203	1	0	0	0	0	0	0	0	0	0	0	0	0	1	1
C. briggsae	HK104	3	MA	203	2	0	0	0	0	0	0	0	0	0	0	0	0	1	1
C. briggsae	HK104	3	MA	203	3	0	0	0	0	0	0	0	0	0	0	0	0	0	0
C. briggsae	HK104	3	MA	203	4	0	0	0	0	0	0	0	0	0	0	0	0	0	0
C. briggsae	HK104	3	MA	203	5	0	0	0	0	0	0	0	0	0	0	0	0	0	1
C. briggsae	HK104	3	MA	203	6	0	0	0	0	0	0	0	0	0	0	0	0	0	1
C. briggsae	HK104	3	MA	203	7	0	0	0	0	0	0	0	0	0	0	0	0	0	1
C. briggsae	HK104	3	MA	203	8	0	0	0	0	0	0	0	0	0	0	0	0	0	1
C. briggsae	HK104	3	MA	203	9	0	0	0	0	0	0	0	0	0	0	0	0	0	1
C. briggsae	HK104	3	MA	203	10	0	0	0	0	0	0	0	0	0	0	0	0	0	1
C. briggsae	HK104	3	MA	203	11	0	0	0	0	0	0	0	0	0	0	0	0	0	1
C. briggsae	HK104	3	MA	203	12	0	0	0	0	0	0	0	0	0	0	0	0	0	1
C. briggsae	HK104	3	MA	203	13	0	0	0	0	0	0	0	0	0	0	0	0	0	1
C. briggsae	HK104	3	MA	203	14	0	0	0	0	0	0	0	0	0	0	0	0	0	1
C. briggsae	HK104	3	MA	203	15	0	0	0	0	0	0	0	0	0	0	0	0	0	1
C. briggsae	HK104	3	MA	203	16	0	0	0	0	0	0	0	0	0	0	0	0	0	1
C. briggsae	HK104	3	MA	203	17	0	0	0	0	0	0	0	0	0	0	0	0	0	1
C. briggsae	HK104	3	MA	203	18	0	0	0	0	0	0	0	0	0	0	0	0	0	1
C. briggsae	HK104	3	MA	203	19	0	0	0	0	0	0	0	0	0	0	0	0	0	1
C. briggsae	HK104	3	MA	203	20	0	0	0	0	0	0	0	0	0	0	0	0	0	1
C. briggsae	HK104	3	MA	203	21	0	0	0	0	0	0	0	0	0	0	0	0	0	1
C. briggsae	HK104	3	MA	203	22	0	0	0	0	0	0	0	0	0	0	0	0	0	1
C. briggsae	HK104	3	MA	203	23	0	0	0	0	0	0	0	0	0	0	0	0	0	1
C. briggsae	HK104	3	MA	203	24	0	0	0	0	0	0	0	0	0	0	0	0	0	1
C. briggsae	HK104	3	MA	203	25	0	0	0	0	0	0	0	0	0	0	0	0	0	1
C. briggsae	HK104	3	MA	203	26	0	0	0	0	0	0	0	0	0	0	0	0	0	1
C. briggsae	HK104	3	MA	203	27	0	0	0	0	0	0	0	0	0	0	0	0	0	1
C. briggsae	HK104	3	MA	203	28	0	0	0	0	0	0	0	0	0	0	0	0	0	1
C. briggsae	HK104	3	MA	203	29	0	0	0	0	0	0	0	0	0	0	0	0	0	1
C. briggsae	HK104	3	MA	203	30	0	0	0	0	0	0	0	0	0	0	0	0	0	1
C. briggsae	HK104	3	MA	203	31	0	0	0	0	0	0	0	0	0	0	0	0	0	1
C. briggsae	HK104	3	MA	203	32	0	0	0	0	0	0	0	0	0	0	0	0	0	1
C. briggsae	HK104	3	MA	203	33	0	0	0	0	0	0	0	0	0	0	0	0	0	1
C. briggsae	HK104	3	MA	203	34	0	0	0	0	0	0	0	0	0	0	0	0	0	1
C. briggsae	HK104	3	MA	203	35	0	0	0	0	0	0	0	0	0	0	0	0	0	1
C. briggsae	HK104	3	MA	203	36	0	0	0	0	0	0	0	0	0	0	0	0	0	1
C. briggsae	HK104	3	MA	203	37	0	0	0	0	0	0	0	0	0	0	0	0	0	1
C. briggsae	HK104	3	MA	203	38	0	0	0	0	0	0	0	0	0	0	0	0	0	1
C. briggsae	HK104	3	MA	203	39	0	0	0	0	0	0	0	0	0	0	0	0	0	1
C. briggsae	HK104	3	MA	203	40	0	0	0	0	0	0	0	0	0	0	0	0	0	1
C. briggsae	HK104	3	MA	203	41	0	0	0	0	0	0	0	0	0	0	0	0	0	1
C. briggsae	HK104	3	MA	203	42	0	0	0	0	0	0	0	0	0	0	0	0	0	1
C. briggsae	HK104	3	MA	203	43	0	0	0	0	0	0	0	0	0	0	0	0	0	1
C. briggsae	HK104	3	MA	203	44	0	0	0	0	0	0	0	0	0	0	0	0	0	1
C. briggsae	HK104	3	MA	203	45	0	0	0	0	0	0	0	0	0	0	0	0	0	1
C. briggsae	HK104	3	MA	203	46	0	0	0	0	0	0	0	0	0	0	0	0	0	1
C. briggsae	HK104	3	MA	203	47	0	0	0	0	0	0	0	0	0	0	0	0	0	1
C. briggsae	HK104	3	MA	203	48	0	0	0	0	0	0	0	0	0	0	0	0	0	1
C. briggsae	HK104	3	MA	203	49	0	0	0	0	0	0	0	0	0	0	0	0	0	1
C. briggsae	HK104	3	MA	203	50	0	0	0	0	0	0	0	0	0	0	0	0	0	1
C. briggsae	HK104	3	MA	207	1	0	0	0	0	0	0	0	0	0	0	0	1	0	1
C. briggsae	HK104	3	MA	207	2	0	0	0	0	0	0	0	0	0	0	0	0	1	1
C. briggsae	HK104	3	MA	207	3	0	0	0	0	0	0	0	0	0	0	0	1	0	1
C. briggsae	HK104	3	MA	207	4	0	0	0	0	0	0	0	0	0	0	0	0	1	1
C. briggsae	HK104	3	MA	207	5	0	0	0	1	0	0	0	0	0	0	0	0	0	1
C. briggsae	HK104	3	MA	207	6	0	0	0	0	0	1	0	0	0	0	0	0	0	1
C. briggsae	HK104	3	MA	207	7	0	0	0	0	0	0	0	0	0	0	0	0	1	1
C. briggsae	HK104	3	MA	207	8	0	0	0	0	0	0	0	0	0	0	0	0	1	1
C. briggsae	HK104	3	MA	207	9	0	0	0	0	0	0	0	0	0	0	0	1	0	1
C. briggsae	HK104	3	MA	207	10	0	0	0	0	0	1	0	0	0	0	0	0	0	1
C. briggsae	HK104	3	MA	207	11	0	0	0	0	0	1	0	0	0	0	0	0	0	1
C. briggsae	HK104	3	MA	207	12	0	0	0	0	0	0	0	0	0	0	0	1	0	1
C. briggsae	HK104	3	MA	207	13	0	1	0	0	0	0	0	0	0	0	0	0	0	1
C. briggsae	HK104	3	MA	207	14	0	0	0	0	0	0	0	0	0	0	0	0	1	1
C. briggsae	HK104	3	MA	207	15	0	0	0	0	0	0	0	0	0	0	0	0	0	0
C. briggsae	HK104	3	MA	207	16	0	0	0	0	0	0	0	0	0	0	0	0	0	0
C. briggsae	HK104	3	MA	207	17	0	0	0	0	0	0	0	0	0	0	0	0	0	0
C. briggsae	HK104	3	MA	207	18	0	0	0	0	0	0	0	0	0	0	0	0	0	1
C. briggsae	HK104	3	MA	207	19	0	0	0	0	0	0	0	0	0	0	0	0	0	1
C. briggsae	HK104	3	MA	207	20	0	0	0	0	0	0	0	0	0	0	0	0	0	1
C. briggsae	HK104	3	MA	207	21	0	0	0	0	0	0	0	0	0	0	0	0	0	1
C. briggsae	HK104	3	MA	207	22	0	0	0	0	0	0	0	0	0	0	0	0	0	1
C. briggsae	HK104	3	MA	207	23	0	0	0	0	0	0	0	0	0	0	0	0	0	1
C. briggsae	HK104	3	MA	207	24	0	0	0	0	0	0	0	0	0	0	0	0	0	1
C. briggsae	HK104	3	MA	207	25	0	0	0	0	0	0	0	0	0	0	0	0	0	1
C. briggsae	HK104	3	MA	207	26	0	0	0	0	0	0	0	0	0	0	0	0	0	1
C. briggsae	HK104	3	MA	207	27	0	0	0	0	0	0	0	0	0	0	0	0	0	1
C. briggsae	HK104	3	MA	207	28	0	0	0	0	0	0	0	0	0	0	0	0	0	1
C. briggsae	HK104	3	MA	207	29	0	0	0	0	0	0	0	0	0	0	0	0	0	1
C. briggsae	HK104	3	MA	207	30	0	0	0	0	0	0	0	0	0	0	0	0	0	1
C. briggsae	HK104	3	MA	207	31	0	0	0	0	0	0	0	0	0	0	0	0	0	1
C. briggsae	HK104	3	MA	207	32	0	0	0	0	0	0	0	0	0	0	0	0	0	1
C. briggsae	HK104	3	MA	207	33	0	0	0	0	0	0	0	0	0	0	0	0	0	1
C. briggsae	HK104	3	MA	207	34	0	0	0	0	0	0	0	0	0	0	0	0	0	1
C. briggsae	HK104	3	MA	207	35	0	0	0	0	0	0	0	0	0	0	0	0	0	1
C. briggsae	HK104	3	MA	207	36	0	0	0	0	0	0	0	0	0	0	0	0	0	1
C. briggsae	HK104	3	MA	207	37	0	0	0	0	0	0	0	0	0	0	0	0	0	1
C. briggsae	HK104	3	MA	207	38	0	0	0	0	0	0	0	0	0	0	0	0	0	1
C. briggsae	HK104	3	MA	207	39	0	0	0	0	0	0	0	0	0	0	0	0	0	1
C. briggsae	HK104	3	MA	207	40	0	0	0	0	0	0	0	0	0	0	0	0	0	1
C. briggsae	HK104	3	MA	207	41	0	0	0	0	0	0	0	0	0	0	0	0	0	1
C. briggsae	HK104	3	MA	207	42	0	0	0	0	0	0	0	0	0	0	0	0	0	1
C. briggsae	HK104	3	MA	207	43	0	0	0	0	0	0	0	0	0	0	0	0	0	1
C. briggsae	HK104	3	MA	207	44	0	0	0	0	0	0	0	0	0	0	0	0	0	1
C. briggsae	HK104	3	MA	207	45	0	0	0	0	0	0	0	0	0	0	0	0	0	1
C. briggsae	HK104	3	MA	207	46	0	0	0	0	0	0	0	0	0	0	0	0	0	1
C. briggsae	HK104	3	MA	207	47	0	0	0	0	0	0	0	0	0	0	0	0	0	1
C. briggsae	HK104	3	MA	207	48	0	0	0	0	0	0	0	0	0	0	0	0	0	1
C. briggsae	HK104	3	MA	207	49	0	0	0	0	0	0	0	0	0	0	0	0	0	1
C. briggsae	HK104	3	MA	207	50	0	0	0	0	0	0	0	0	0	0	0	0	0	1
C. briggsae	HK104	3	MA	209	1	0	0	0	0	0	0	0	0	1	0	0	0	0	1
C. briggsae	HK104	3	MA	209	2	0	0	0	0	0	0	0	0	1	0	0	0	0	1
C. briggsae	HK104	3	MA	209	3	0	0	0	0	0	0	0	0	0	0	0	1	0	1
C. briggsae	HK104	3	MA	209	4	0	0	0	0	0	0	0	0	0	0	0	0	0	0
C. briggsae	HK104	3	MA	209	5	0	0	0	0	0	0	0	0	0	0	0	0	0	0
C. briggsae	HK104	3	MA	209	6	0	0	0	0	0	0	0	0	0	0	0	0	0	0
C. briggsae	HK104	3	MA	209	7	0	0	0	0	0	0	0	0	0	0	0	0	0	0
C. briggsae	HK104	3	MA	209	8	0	0	0	0	0	0	0	0	0	0	0	0	0	0
C. briggsae	HK104	3	MA	209	9	0	0	0	0	0	0	0	0	0	0	0	0	0	1
C. briggsae	HK104	3	MA	209	10	0	0	0	0	0	0	0	0	0	0	0	0	0	1
C. briggsae	HK104	3	MA	209	11	0	0	0	0	0	0	0	0	0	0	0	0	0	1
C. briggsae	HK104	3	MA	209	12	0	0	0	0	0	0	0	0	0	0	0	0	0	1
C. briggsae	HK104	3	MA	209	13	0	0	0	0	0	0	0	0	0	0	0	0	0	1
C. briggsae	HK104	3	MA	209	14	0	0	0	0	0	0	0	0	0	0	0	0	0	1
C. briggsae	HK104	3	MA	209	15	0	0	0	0	0	0	0	0	0	0	0	0	0	1
C. briggsae	HK104	3	MA	209	16	0	0	0	0	0	0	0	0	0	0	0	0	0	1
C. briggsae	HK104	3	MA	209	17	0	0	0	0	0	0	0	0	0	0	0	0	0	1
C. briggsae	HK104	3	MA	209	18	0	0	0	0	0	0	0	0	0	0	0	0	0	1
C. briggsae	HK104	3	MA	209	19	0	0	0	0	0	0	0	0	0	0	0	0	0	1
C. briggsae	HK104	3	MA	209	20	0	0	0	0	0	0	0	0	0	0	0	0	0	1
C. briggsae	HK104	3	MA	209	21	0	0	0	0	0	0	0	0	0	0	0	0	0	1
C. briggsae	HK104	3	MA	209	22	0	0	0	0	0	0	0	0	0	0	0	0	0	1
C. briggsae	HK104	3	MA	209	23	0	0	0	0	0	0	0	0	0	0	0	0	0	1
C. briggsae	HK104	3	MA	209	24	0	0	0	0	0	0	0	0	0	0	0	0	0	1
C. briggsae	HK104	3	MA	209	25	0	0	0	0	0	0	0	0	0	0	0	0	0	1
C. briggsae	HK104	3	MA	209	26	0	0	0	0	0	0	0	0	0	0	0	0	0	1
C. briggsae	HK104	3	MA	209	27	0	0	0	0	0	0	0	0	0	0	0	0	0	1
C. briggsae	HK104	3	MA	209	28	0	0	0	0	0	0	0	0	0	0	0	0	0	1
C. briggsae	HK104	3	MA	209	29	0	0	0	0	0	0	0	0	0	0	0	0	0	1
C. briggsae	HK104	3	MA	209	30	0	0	0	0	0	0	0	0	0	0	0	0	0	1
C. briggsae	HK104	3	MA	209	31	0	0	0	0	0	0	0	0	0	0	0	0	0	1
C. briggsae	HK104	3	MA	209	32	0	0	0	0	0	0	0	0	0	0	0	0	0	1
C. briggsae	HK104	3	MA	209	33	0	0	0	0	0	0	0	0	0	0	0	0	0	1
C. briggsae	HK104	3	MA	209	34	0	0	0	0	0	0	0	0	0	0	0	0	0	1
C. briggsae	HK104	3	MA	209	35	0	0	0	0	0	0	0	0	0	0	0	0	0	1
C. briggsae	HK104	3	MA	209	36	0	0	0	0	0	0	0	0	0	0	0	0	0	1
C. briggsae	HK104	3	MA	209	37	0	0	0	0	0	0	0	0	0	0	0	0	0	1
C. briggsae	HK104	3	MA	209	38	0	0	0	0	0	0	0	0	0	0	0	0	0	1
C. briggsae	HK104	3	MA	209	39	0	0	0	0	0	0	0	0	0	0	0	0	0	1
C. briggsae	HK104	3	MA	209	40	0	0	0	0	0	0	0	0	0	0	0	0	0	1
C. briggsae	HK104	3	MA	209	41	0	0	0	0	0	0	0	0	0	0	0	0	0	1
C. briggsae	HK104	3	MA	209	42	0	0	0	0	0	0	0	0	0	0	0	0	0	1
C. briggsae	HK104	3	MA	209	43	0	0	0	0	0	0	0	0	0	0	0	0	0	1
C. briggsae	HK104	3	MA	209	44	0	0	0	0	0	0	0	0	0	0	0	0	0	1
C. briggsae	HK104	3	MA	209	45	0	0	0	0	0	0	0	0	0	0	0	0	0	1
C. briggsae	HK104	3	MA	209	46	0	0	0	0	0	0	0	0	0	0	0	0	0	1
C. briggsae	HK104	3	MA	209	47	0	0	0	0	0	0	0	0	0	0	0	0	0	1
C. briggsae	HK104	3	MA	209	48	0	0	0	0	0	0	0	0	0	0	0	0	0	1
C. briggsae	HK104	3	MA	209	49	0	0	0	0	0	0	0	0	0	0	0	0	0	1
C. briggsae	HK104	3	MA	209	50	0	0	0	0	0	0	0	0	0	0	0	0	0	1
C. briggsae	HK104	3	MA	211	1	0	0	0	0	0	0	0	0	0	1	0	0	0	0
C. briggsae	HK104	3	MA	211	2	0	0	0	0	0	0	0	0	0	0	0	1	0	0
C. briggsae	HK104	3	MA	211	3	0	0	0	0	0	0	0	0	0	1	0	0	0	1
C. briggsae	HK104	3	MA	211	4	0	0	0	0	0	0	0	0	0	0	0	0	0	0
C. briggsae	HK104	3	MA	211	5	0	0	0	0	0	0	0	0	0	0	0	0	0	0
C. briggsae	HK104	3	MA	211	6	0	0	0	0	0	0	0	0	0	0	0	0	0	0
C. briggsae	HK104	3	MA	211	7	0	0	0	0	0	0	0	0	0	0	0	0	0	0
C. briggsae	HK104	3	MA	211	8	0	0	0	0	0	0	0	0	0	0	0	0	0	0
C. briggsae	HK104	3	MA	211	9	0	0	0	0	0	0	0	0	0	0	0	0	0	0
C. briggsae	HK104	3	MA	211	10	0	0	0	0	0	0	0	0	0	0	0	0	0	0
C. briggsae	HK104	3	MA	211	11	0	0	0	0	0	0	0	0	0	0	0	0	0	0
C. briggsae	HK104	3	MA	211	12	0	0	0	0	0	0	0	0	0	0	0	0	0	0
C. briggsae	HK104	3	MA	211	13	0	0	0	0	0	0	0	0	0	0	0	0	0	0
C. briggsae	HK104	3	MA	211	14	0	0	0	0	0	0	0	0	0	0	0	0	0	0
C. briggsae	HK104	3	MA	211	15	0	0	0	0	0	0	0	0	0	0	0	0	0	0
C. briggsae	HK104	3	MA	211	16	0	0	0	0	0	0	0	0	0	0	0	0	0	0
C. briggsae	HK104	3	MA	211	17	0	0	0	0	0	0	0	0	0	0	0	0	0	0
C. briggsae	HK104	3	MA	211	18	0	0	0	0	0	0	0	0	0	0	0	0	0	1
C. briggsae	HK104	3	MA	211	19	0	0	0	0	0	0	0	0	0	0	0	0	0	1
C. briggsae	HK104	3	MA	211	20	0	0	0	0	0	0	0	0	0	0	0	0	0	1
C. briggsae	HK104	3	MA	211	21	0	0	0	0	0	0	0	0	0	0	0	0	0	1
C. briggsae	HK104	3	MA	211	22	0	0	0	0	0	0	0	0	0	0	0	0	0	1
C. briggsae	HK104	3	MA	211	23	0	0	0	0	0	0	0	0	0	0	0	0	0	1
C. briggsae	HK104	3	MA	211	24	0	0	0	0	0	0	0	0	0	0	0	0	0	1
C. briggsae	HK104	3	MA	211	25	0	0	0	0	0	0	0	0	0	0	0	0	0	1
C. briggsae	HK104	3	MA	211	26	0	0	0	0	0	0	0	0	0	0	0	0	0	1
C. briggsae	HK104	3	MA	211	27	0	0	0	0	0	0	0	0	0	0	0	0	0	1
C. briggsae	HK104	3	MA	211	28	0	0	0	0	0	0	0	0	0	0	0	0	0	1
C. briggsae	HK104	3	MA	211	29	0	0	0	0	0	0	0	0	0	0	0	0	0	1
C. briggsae	HK104	3	MA	211	30	0	0	0	0	0	0	0	0	0	0	0	0	0	1
C. briggsae	HK104	3	MA	211	31	0	0	0	0	0	0	0	0	0	0	0	0	0	1
C. briggsae	HK104	3	MA	211	32	0	0	0	0	0	0	0	0	0	0	0	0	0	1
C. briggsae	HK104	3	MA	211	33	0	0	0	0	0	0	0	0	0	0	0	0	0	1
C. briggsae	HK104	3	MA	211	34	0	0	0	0	0	0	0	0	0	0	0	0	0	1
C. briggsae	HK104	3	MA	211	35	0	0	0	0	0	0	0	0	0	0	0	0	0	1
C. briggsae	HK104	3	MA	211	36	0	0	0	0	0	0	0	0	0	0	0	0	0	1
C. briggsae	HK104	3	MA	211	37	0	0	0	0	0	0	0	0	0	0	0	0	0	1
C. briggsae	HK104	3	MA	211	38	0	0	0	0	0	0	0	0	0	0	0	0	0	1
C. briggsae	HK104	3	MA	211	39	0	0	0	0	0	0	0	0	0	0	0	0	0	1
C. briggsae	HK104	3	MA	211	40	0	0	0	0	0	0	0	0	0	0	0	0	0	1
C. briggsae	HK104	3	MA	211	41	0	0	0	0	0	0	0	0	0	0	0	0	0	1
C. briggsae	HK104	3	MA	211	42	0	0	0	0	0	0	0	0	0	0	0	0	0	1
C. briggsae	HK104	3	MA	211	43	0	0	0	0	0	0	0	0	0	0	0	0	0	1
C. briggsae	HK104	3	MA	211	44	0	0	0	0	0	0	0	0	0	0	0	0	0	1
C. briggsae	HK104	3	MA	211	45	0	0	0	0	0	0	0	0	0	0	0	0	0	1
C. briggsae	HK104	3	MA	211	46	0	0	0	0	0	0	0	0	0	0	0	0	0	1
C. briggsae	HK104	3	MA	211	47	0	0	0	0	0	0	0	0	0	0	0	0	0	1
C. briggsae	HK104	3	MA	211	48	0	0	0	0	0	0	0	0	0	0	0	0	0	1
C. briggsae	HK104	3	MA	211	49	0	0	0	0	0	0	0	0	0	0	0	0	0	1
C. briggsae	HK104	3	MA	211	50	0	0	0	0	0	0	0	0	0	0	0	0	0	1
C. briggsae	HK104	3	MA	217	1	0	0	0	0	0	0	0	0	0	0	0	0	0	0
C. briggsae	HK104	3	MA	217	2	0	0	0	0	0	0	0	0	0	0	0	0	0	0
C. briggsae	HK104	3	MA	217	3	0	0	0	0	0	0	0	0	0	0	0	0	0	0
C. briggsae	HK104	3	MA	217	4	0	0	0	0	0	0	0	0	0	0	0	0	0	0
C. briggsae	HK104	3	MA	217	5	0	0	0	0	0	0	0	0	0	0	0	0	0	0
C. briggsae	HK104	3	MA	217	6	0	0	0	0	0	0	0	0	0	0	0	0	0	1
C. briggsae	HK104	3	MA	217	7	0	0	0	0	0	0	0	0	0	0	0	0	0	1
C. briggsae	HK104	3	MA	217	8	0	0	0	0	0	0	0	0	0	0	0	0	0	1
C. briggsae	HK104	3	MA	217	9	0	0	0	0	0	0	0	0	0	0	0	0	0	1
C. briggsae	HK104	3	MA	217	10	0	0	0	0	0	0	0	0	0	0	0	0	0	1
C. briggsae	HK104	3	MA	217	11	0	0	0	0	0	0	0	0	0	0	0	0	0	1
C. briggsae	HK104	3	MA	217	12	0	0	0	0	0	0	0	0	0	0	0	0	0	1
C. briggsae	HK104	3	MA	217	13	0	0	0	0	0	0	0	0	0	0	0	0	0	1
C. briggsae	HK104	3	MA	217	14	0	0	0	0	0	0	0	0	0	0	0	0	0	1
C. briggsae	HK104	3	MA	217	15	0	0	0	0	0	0	0	0	0	0	0	0	0	1
C. briggsae	HK104	3	MA	217	16	0	0	0	0	0	0	0	0	0	0	0	0	0	1
C. briggsae	HK104	3	MA	217	17	0	0	0	0	0	0	0	0	0	0	0	0	0	1
C. briggsae	HK104	3	MA	217	18	0	0	0	0	0	0	0	0	0	0	0	0	0	1
C. briggsae	HK104	3	MA	217	19	0	0	0	0	0	0	0	0	0	0	0	0	0	1
C. briggsae	HK104	3	MA	217	20	0	0	0	0	0	0	0	0	0	0	0	0	0	1
C. briggsae	HK104	3	MA	217	21	0	0	0	0	0	0	0	0	0	0	0	0	0	1
C. briggsae	HK104	3	MA	217	22	0	0	0	0	0	0	0	0	0	0	0	0	0	1
C. briggsae	HK104	3	MA	217	23	0	0	0	0	0	0	0	0	0	0	0	0	0	1
C. briggsae	HK104	3	MA	217	24	0	0	0	0	0	0	0	0	0	0	0	0	0	1
C. briggsae	HK104	3	MA	217	25	0	0	0	0	0	0	0	0	0	0	0	0	0	1
C. briggsae	HK104	3	MA	217	26	0	0	0	0	0	0	0	0	0	0	0	0	0	1
C. briggsae	HK104	3	MA	217	27	0	0	0	0	0	0	0	0	0	0	0	0	0	1
C. briggsae	HK104	3	MA	217	28	0	0	0	0	0	0	0	0	0	0	0	0	0	1
C. briggsae	HK104	3	MA	217	29	0	0	0	0	0	0	0	0	0	0	0	0	0	1
C. briggsae	HK104	3	MA	217	30	0	0	0	0	0	0	0	0	0	0	0	0	0	1
C. briggsae	HK104	3	MA	217	31	0	0	0	0	0	0	0	0	0	0	0	0	0	1
C. briggsae	HK104	3	MA	217	32	0	0	0	0	0	0	0	0	0	0	0	0	0	1
C. briggsae	HK104	3	MA	217	33	0	0	0	0	0	0	0	0	0	0	0	0	0	1
C. briggsae	HK104	3	MA	217	34	0	0	0	0	0	0	0	0	0	0	0	0	0	1
C. briggsae	HK104	3	MA	217	35	0	0	0	0	0	0	0	0	0	0	0	0	0	1
C. briggsae	HK104	3	MA	217	36	0	0	0	0	0	0	0	0	0	0	0	0	0	1
C. briggsae	HK104	3	MA	217	37	0	0	0	0	0	0	0	0	0	0	0	0	0	1
C. briggsae	HK104	3	MA	217	38	0	0	0	0	0	0	0	0	0	0	0	0	0	1
C. briggsae	HK104	3	MA	217	39	0	0	0	0	0	0	0	0	0	0	0	0	0	1
C. briggsae	HK104	3	MA	217	40	0	0	0	0	0	0	0	0	0	0	0	0	0	1
C. briggsae	HK104	3	MA	217	41	0	0	0	0	0	0	0	0	0	0	0	0	0	1
C. briggsae	HK104	3	MA	217	42	0	0	0	0	0	0	0	0	0	0	0	0	0	1
C. briggsae	HK104	3	MA	217	43	0	0	0	0	0	0	0	0	0	0	0	0	0	1
C. briggsae	HK104	3	MA	217	44	0	0	0	0	0	0	0	0	0	0	0	0	0	1
C. briggsae	HK104	3	MA	217	45	0	0	0	0	0	0	0	0	0	0	0	0	0	1
C. briggsae	HK104	3	MA	217	46	0	0	0	0	0	0	0	0	0	0	0	0	0	1
C. briggsae	HK104	3	MA	217	47	0	0	0	0	0	0	0	0	0	0	0	0	0	1
C. briggsae	HK104	3	MA	217	48	0	0	0	0	0	0	0	0	0	0	0	0	0	1
C. briggsae	HK104	3	MA	217	49	0	0	0	0	0	0	0	0	0	0	0	0	0	1
C. briggsae	HK104	3	MA	217	50	0	0	0	0	0	0	0	0	0	0	0	0	0	1
C. briggsae	HK104	3	MA	220	1	0	0	0	0	0	0	0	0	0	0	0	0	1	1
C. briggsae	HK104	3	MA	220	2	0	0	0	0	0	0	0	0	0	0	0	0	1	1
C. briggsae	HK104	3	MA	220	3	0	0	0	0	0	0	0	0	0	0	0	0	1	1
C. briggsae	HK104	3	MA	220	4	0	0	0	0	0	0	0	0	0	0	0	1	0	1
C. briggsae	HK104	3	MA	220	5	0	0	0	0	1	0	0	0	0	0	0	0	1	1
C. briggsae	HK104	3	MA	220	6	0	0	0	0	0	0	0	0	0	0	0	0	0	0
C. briggsae	HK104	3	MA	220	7	0	0	0	0	0	0	0	0	0	0	0	0	0	0
C. briggsae	HK104	3	MA	220	8	0	0	0	0	0	0	0	0	0	0	0	0	0	0
C. briggsae	HK104	3	MA	220	9	0	0	0	0	0	0	0	0	0	0	0	0	0	1
C. briggsae	HK104	3	MA	220	10	0	0	0	0	0	0	0	0	0	0	0	0	0	1
C. briggsae	HK104	3	MA	220	11	0	0	0	0	0	0	0	0	0	0	0	0	0	1
C. briggsae	HK104	3	MA	220	12	0	0	0	0	0	0	0	0	0	0	0	0	0	1
C. briggsae	HK104	3	MA	220	13	0	0	0	0	0	0	0	0	0	0	0	0	0	1
C. briggsae	HK104	3	MA	220	14	0	0	0	0	0	0	0	0	0	0	0	0	0	1
C. briggsae	HK104	3	MA	220	15	0	0	0	0	0	0	0	0	0	0	0	0	0	1
C. briggsae	HK104	3	MA	220	16	0	0	0	0	0	0	0	0	0	0	0	0	0	1
C. briggsae	HK104	3	MA	220	17	0	0	0	0	0	0	0	0	0	0	0	0	0	1
C. briggsae	HK104	3	MA	220	18	0	0	0	0	0	0	0	0	0	0	0	0	0	1
C. briggsae	HK104	3	MA	220	19	0	0	0	0	0	0	0	0	0	0	0	0	0	1
C. briggsae	HK104	3	MA	220	20	0	0	0	0	0	0	0	0	0	0	0	0	0	1
C. briggsae	HK104	3	MA	220	21	0	0	0	0	0	0	0	0	0	0	0	0	0	1
C. briggsae	HK104	3	MA	220	22	0	0	0	0	0	0	0	0	0	0	0	0	0	1
C. briggsae	HK104	3	MA	220	23	0	0	0	0	0	0	0	0	0	0	0	0	0	1
C. briggsae	HK104	3	MA	220	24	0	0	0	0	0	0	0	0	0	0	0	0	0	1
C. briggsae	HK104	3	MA	220	25	0	0	0	0	0	0	0	0	0	0	0	0	0	1
C. briggsae	HK104	3	MA	220	26	0	0	0	0	0	0	0	0	0	0	0	0	0	1
C. briggsae	HK104	3	MA	220	27	0	0	0	0	0	0	0	0	0	0	0	0	0	1
C. briggsae	HK104	3	MA	220	28	0	0	0	0	0	0	0	0	0	0	0	0	0	1
C. briggsae	HK104	3	MA	220	29	0	0	0	0	0	0	0	0	0	0	0	0	0	1
C. briggsae	HK104	3	MA	220	30	0	0	0	0	0	0	0	0	0	0	0	0	0	1
C. briggsae	HK104	3	MA	220	31	0	0	0	0	0	0	0	0	0	0	0	0	0	1
C. briggsae	HK104	3	MA	220	32	0	0	0	0	0	0	0	0	0	0	0	0	0	1
C. briggsae	HK104	3	MA	220	33	0	0	0	0	0	0	0	0	0	0	0	0	0	1
C. briggsae	HK104	3	MA	220	34	0	0	0	0	0	0	0	0	0	0	0	0	0	1
C. briggsae	HK104	3	MA	220	35	0	0	0	0	0	0	0	0	0	0	0	0	0	1
C. briggsae	HK104	3	MA	220	36	0	0	0	0	0	0	0	0	0	0	0	0	0	1
C. briggsae	HK104	3	MA	220	37	0	0	0	0	0	0	0	0	0	0	0	0	0	1
C. briggsae	HK104	3	MA	220	38	0	0	0	0	0	0	0	0	0	0	0	0	0	1
C. briggsae	HK104	3	MA	220	39	0	0	0	0	0	0	0	0	0	0	0	0	0	1
C. briggsae	HK104	3	MA	220	40	0	0	0	0	0	0	0	0	0	0	0	0	0	1
C. briggsae	HK104	3	MA	220	41	0	0	0	0	0	0	0	0	0	0	0	0	0	1
C. briggsae	HK104	3	MA	220	42	0	0	0	0	0	0	0	0	0	0	0	0	0	1
C. briggsae	HK104	3	MA	220	43	0	0	0	0	0	0	0	0	0	0	0	0	0	1
C. briggsae	HK104	3	MA	220	44	0	0	0	0	0	0	0	0	0	0	0	0	0	1
C. briggsae	HK104	3	MA	220	45	0	0	0	0	0	0	0	0	0	0	0	0	0	1
C. briggsae	HK104	3	MA	220	46	0	0	0	0	0	0	0	0	0	0	0	0	0	1
C. briggsae	HK104	3	MA	220	47	0	0	0	0	0	0	0	0	0	0	0	0	0	1
C. briggsae	HK104	3	MA	220	48	0	0	0	0	0	0	0	0	0	0	0	0	0	1
C. briggsae	HK104	3	MA	220	49	0	0	0	0	0	0	0	0	0	0	0	0	0	1
C. briggsae	HK104	3	MA	220	50	0	0	0	0	0	0	0	0	0	0	0	0	0	1
C. briggsae	HK104	3	MA	226	1	0	0	0	0	0	0	0	0	0	0	0	1	0	1
C. briggsae	HK104	3	MA	226	2	0	0	0	0	0	0	0	0	0	0	0	0	0	0
C. briggsae	HK104	3	MA	226	3	0	0	0	0	0	0	0	0	0	0	0	0	0	1
C. briggsae	HK104	3	MA	226	4	0	0	0	0	0	0	0	0	0	0	0	0	0	1
C. briggsae	HK104	3	MA	226	5	0	0	0	0	0	0	0	0	0	0	0	0	0	1
C. briggsae	HK104	3	MA	226	6	0	0	0	0	0	0	0	0	0	0	0	0	0	1
C. briggsae	HK104	3	MA	226	7	0	0	0	0	0	0	0	0	0	0	0	0	0	1
C. briggsae	HK104	3	MA	226	8	0	0	0	0	0	0	0	0	0	0	0	0	0	1
C. briggsae	HK104	3	MA	226	9	0	0	0	0	0	0	0	0	0	0	0	0	0	1
C. briggsae	HK104	3	MA	226	10	0	0	0	0	0	0	0	0	0	0	0	0	0	1
C. briggsae	HK104	3	MA	226	11	0	0	0	0	0	0	0	0	0	0	0	0	0	1
C. briggsae	HK104	3	MA	226	12	0	0	0	0	0	0	0	0	0	0	0	0	0	1
C. briggsae	HK104	3	MA	226	13	0	0	0	0	0	0	0	0	0	0	0	0	0	1
C. briggsae	HK104	3	MA	226	14	0	0	0	0	0	0	0	0	0	0	0	0	0	1
C. briggsae	HK104	3	MA	226	15	0	0	0	0	0	0	0	0	0	0	0	0	0	1
C. briggsae	HK104	3	MA	226	16	0	0	0	0	0	0	0	0	0	0	0	0	0	1
C. briggsae	HK104	3	MA	226	17	0	0	0	0	0	0	0	0	0	0	0	0	0	1
C. briggsae	HK104	3	MA	226	18	0	0	0	0	0	0	0	0	0	0	0	0	0	1
C. briggsae	HK104	3	MA	226	19	0	0	0	0	0	0	0	0	0	0	0	0	0	1
C. briggsae	HK104	3	MA	226	20	0	0	0	0	0	0	0	0	0	0	0	0	0	1
C. briggsae	HK104	3	MA	226	21	0	0	0	0	0	0	0	0	0	0	0	0	0	1
C. briggsae	HK104	3	MA	226	22	0	0	0	0	0	0	0	0	0	0	0	0	0	1
C. briggsae	HK104	3	MA	226	23	0	0	0	0	0	0	0	0	0	0	0	0	0	1
C. briggsae	HK104	3	MA	226	24	0	0	0	0	0	0	0	0	0	0	0	0	0	1
C. briggsae	HK104	3	MA	226	25	0	0	0	0	0	0	0	0	0	0	0	0	0	1
C. briggsae	HK104	3	MA	226	26	0	0	0	0	0	0	0	0	0	0	0	0	0	1
C. briggsae	HK104	3	MA	226	27	0	0	0	0	0	0	0	0	0	0	0	0	0	1
C. briggsae	HK104	3	MA	226	28	0	0	0	0	0	0	0	0	0	0	0	0	0	1
C. briggsae	HK104	3	MA	226	29	0	0	0	0	0	0	0	0	0	0	0	0	0	1
C. briggsae	HK104	3	MA	226	30	0	0	0	0	0	0	0	0	0	0	0	0	0	1
C. briggsae	HK104	3	MA	226	31	0	0	0	0	0	0	0	0	0	0	0	0	0	1
C. briggsae	HK104	3	MA	226	32	0	0	0	0	0	0	0	0	0	0	0	0	0	1
C. briggsae	HK104	3	MA	226	33	0	0	0	0	0	0	0	0	0	0	0	0	0	1
C. briggsae	HK104	3	MA	226	34	0	0	0	0	0	0	0	0	0	0	0	0	0	1
C. briggsae	HK104	3	MA	226	35	0	0	0	0	0	0	0	0	0	0	0	0	0	1
C. briggsae	HK104	3	MA	226	36	0	0	0	0	0	0	0	0	0	0	0	0	0	1
C. briggsae	HK104	3	MA	226	37	0	0	0	0	0	0	0	0	0	0	0	0	0	1
C. briggsae	HK104	3	MA	226	38	0	0	0	0	0	0	0	0	0	0	0	0	0	1
C. briggsae	HK104	3	MA	226	39	0	0	0	0	0	0	0	0	0	0	0	0	0	1
C. briggsae	HK104	3	MA	226	40	0	0	0	0	0	0	0	0	0	0	0	0	0	1
C. briggsae	HK104	3	MA	226	41	0	0	0	0	0	0	0	0	0	0	0	0	0	1
C. briggsae	HK104	3	MA	226	42	0	0	0	0	0	0	0	0	0	0	0	0	0	1
C. briggsae	HK104	3	MA	226	43	0	0	0	0	0	0	0	0	0	0	0	0	0	1
C. briggsae	HK104	3	MA	226	44	0	0	0	0	0	0	0	0	0	0	0	0	0	1
C. briggsae	HK104	3	MA	226	45	0	0	0	0	0	0	0	0	0	0	0	0	0	1
C. briggsae	HK104	3	MA	226	46	0	0	0	0	0	0	0	0	0	0	0	0	0	1
C. briggsae	HK104	3	MA	226	47	0	0	0	0	0	0	0	0	0	0	0	0	0	1
C. briggsae	HK104	3	MA	226	48	0	0	0	0	0	0	0	0	0	0	0	0	0	1
C. briggsae	HK104	3	MA	226	49	0	0	0	0	0	0	0	0	0	0	0	0	0	1
C. briggsae	HK104	3	MA	226	50	0	0	0	0	0	0	0	0	0	0	0	0	0	1
C. briggsae	HK104	3	MA	228	1	0	0	0	0	0	1	0	0	0	0	0	0	0	1
C. briggsae	HK104	3	MA	228	2	0	0	0	0	0	1	0	0	0	0	0	0	0	0
C. briggsae	HK104	3	MA	228	3	0	0	0	0	0	0	0	0	0	0	0	0	0	0
C. briggsae	HK104	3	MA	228	4	0	0	0	0	0	0	0	0	0	0	0	0	0	0
C. briggsae	HK104	3	MA	228	5	0	0	0	0	0	0	0	0	0	0	0	0	0	1
C. briggsae	HK104	3	MA	228	6	0	0	0	0	0	0	0	0	0	0	0	0	0	1
C. briggsae	HK104	3	MA	228	7	0	0	0	0	0	0	0	0	0	0	0	0	0	1
C. briggsae	HK104	3	MA	228	8	0	0	0	0	0	0	0	0	0	0	0	0	0	1
C. briggsae	HK104	3	MA	228	9	0	0	0	0	0	0	0	0	0	0	0	0	0	1
C. briggsae	HK104	3	MA	228	10	0	0	0	0	0	0	0	0	0	0	0	0	0	1
C. briggsae	HK104	3	MA	228	11	0	0	0	0	0	0	0	0	0	0	0	0	0	1
C. briggsae	HK104	3	MA	228	12	0	0	0	0	0	0	0	0	0	0	0	0	0	1
C. briggsae	HK104	3	MA	228	13	0	0	0	0	0	0	0	0	0	0	0	0	0	1
C. briggsae	HK104	3	MA	228	14	0	0	0	0	0	0	0	0	0	0	0	0	0	1
C. briggsae	HK104	3	MA	228	15	0	0	0	0	0	0	0	0	0	0	0	0	0	1
C. briggsae	HK104	3	MA	228	16	0	0	0	0	0	0	0	0	0	0	0	0	0	1
C. briggsae	HK104	3	MA	228	17	0	0	0	0	0	0	0	0	0	0	0	0	0	1
C. briggsae	HK104	3	MA	228	18	0	0	0	0	0	0	0	0	0	0	0	0	0	1
C. briggsae	HK104	3	MA	228	19	0	0	0	0	0	0	0	0	0	0	0	0	0	1
C. briggsae	HK104	3	MA	228	20	0	0	0	0	0	0	0	0	0	0	0	0	0	1
C. briggsae	HK104	3	MA	228	21	0	0	0	0	0	0	0	0	0	0	0	0	0	1
C. briggsae	HK104	3	MA	228	22	0	0	0	0	0	0	0	0	0	0	0	0	0	1
C. briggsae	HK104	3	MA	228	23	0	0	0	0	0	0	0	0	0	0	0	0	0	1
C. briggsae	HK104	3	MA	228	24	0	0	0	0	0	0	0	0	0	0	0	0	0	1
C. briggsae	HK104	3	MA	228	25	0	0	0	0	0	0	0	0	0	0	0	0	0	1
C. briggsae	HK104	3	MA	228	26	0	0	0	0	0	0	0	0	0	0	0	0	0	1
C. briggsae	HK104	3	MA	228	27	0	0	0	0	0	0	0	0	0	0	0	0	0	1
C. briggsae	HK104	3	MA	228	28	0	0	0	0	0	0	0	0	0	0	0	0	0	1
C. briggsae	HK104	3	MA	228	29	0	0	0	0	0	0	0	0	0	0	0	0	0	1
C. briggsae	HK104	3	MA	228	30	0	0	0	0	0	0	0	0	0	0	0	0	0	1
C. briggsae	HK104	3	MA	228	31	0	0	0	0	0	0	0	0	0	0	0	0	0	1
C. briggsae	HK104	3	MA	228	32	0	0	0	0	0	0	0	0	0	0	0	0	0	1
C. briggsae	HK104	3	MA	228	33	0	0	0	0	0	0	0	0	0	0	0	0	0	1
C. briggsae	HK104	3	MA	228	34	0	0	0	0	0	0	0	0	0	0	0	0	0	1
C. briggsae	HK104	3	MA	228	35	0	0	0	0	0	0	0	0	0	0	0	0	0	1
C. briggsae	HK104	3	MA	228	36	0	0	0	0	0	0	0	0	0	0	0	0	0	1
C. briggsae	HK104	3	MA	228	37	0	0	0	0	0	0	0	0	0	0	0	0	0	1
C. briggsae	HK104	3	MA	228	38	0	0	0	0	0	0	0	0	0	0	0	0	0	1
C. briggsae	HK104	3	MA	228	39	0	0	0	0	0	0	0	0	0	0	0	0	0	1
C. briggsae	HK104	3	MA	228	40	0	0	0	0	0	0	0	0	0	0	0	0	0	1
C. briggsae	HK104	3	MA	228	41	0	0	0	0	0	0	0	0	0	0	0	0	0	1
C. briggsae	HK104	3	MA	228	42	0	0	0	0	0	0	0	0	0	0	0	0	0	1
C. briggsae	HK104	3	MA	228	43	0	0	0	0	0	0	0	0	0	0	0	0	0	1
C. briggsae	HK104	3	MA	228	44	0	0	0	0	0	0	0	0	0	0	0	0	0	1
C. briggsae	HK104	3	MA	228	45	0	0	0	0	0	0	0	0	0	0	0	0	0	1
C. briggsae	HK104	3	MA	228	46	0	0	0	0	0	0	0	0	0	0	0	0	0	1
C. briggsae	HK104	3	MA	228	47	0	0	0	0	0	0	0	0	0	0	0	0	0	1
C. briggsae	HK104	3	MA	228	48	0	0	0	0	0	0	0	0	0	0	0	0	0	1
C. briggsae	HK104	3	MA	228	49	0	0	0	0	0	0	0	0	0	0	0	0	0	1
C. briggsae	HK104	3	MA	228	50	0	0	0	0	0	0	0	0	0	0	0	0	0	1
C. briggsae	HK104	3	MA	230	1	0	0	0	0	0	0	0	0	0	0	0	1	1	1
C. briggsae	HK104	3	MA	230	2	0	0	0	0	0	0	0	0	0	0	0	0	1	1
C. briggsae	HK104	3	MA	230	3	0	0	0	0	0	0	0	0	0	0	0	0	0	0
C. briggsae	HK104	3	MA	230	4	0	0	0	0	0	0	0	0	0	0	0	0	0	0
C. briggsae	HK104	3	MA	230	5	0	0	0	0	0	0	0	0	0	0	0	0	0	0
C. briggsae	HK104	3	MA	230	6	0	0	0	0	0	0	0	0	0	0	0	0	0	0
C. briggsae	HK104	3	MA	230	7	0	0	0	0	0	0	0	0	0	0	0	0	0	0
C. briggsae	HK104	3	MA	230	8	0	0	0	0	0	0	0	0	0	0	0	0	0	0
C. briggsae	HK104	3	MA	230	9	0	0	0	0	0	0	0	0	0	0	0	0	0	1
C. briggsae	HK104	3	MA	230	10	0	0	0	0	0	0	0	0	0	0	0	0	0	1
C. briggsae	HK104	3	MA	230	11	0	0	0	0	0	0	0	0	0	0	0	0	0	1
C. briggsae	HK104	3	MA	230	12	0	0	0	0	0	0	0	0	0	0	0	0	0	1
C. briggsae	HK104	3	MA	230	13	0	0	0	0	0	0	0	0	0	0	0	0	0	1
C. briggsae	HK104	3	MA	230	14	0	0	0	0	0	0	0	0	0	0	0	0	0	1
C. briggsae	HK104	3	MA	230	15	0	0	0	0	0	0	0	0	0	0	0	0	0	1
C. briggsae	HK104	3	MA	230	16	0	0	0	0	0	0	0	0	0	0	0	0	0	1
C. briggsae	HK104	3	MA	230	17	0	0	0	0	0	0	0	0	0	0	0	0	0	1
C. briggsae	HK104	3	MA	230	18	0	0	0	0	0	0	0	0	0	0	0	0	0	1
C. briggsae	HK104	3	MA	230	19	0	0	0	0	0	0	0	0	0	0	0	0	0	1
C. briggsae	HK104	3	MA	230	20	0	0	0	0	0	0	0	0	0	0	0	0	0	1
C. briggsae	HK104	3	MA	230	21	0	0	0	0	0	0	0	0	0	0	0	0	0	1
C. briggsae	HK104	3	MA	230	22	0	0	0	0	0	0	0	0	0	0	0	0	0	1
C. briggsae	HK104	3	MA	230	23	0	0	0	0	0	0	0	0	0	0	0	0	0	1
C. briggsae	HK104	3	MA	230	24	0	0	0	0	0	0	0	0	0	0	0	0	0	1
C. briggsae	HK104	3	MA	230	25	0	0	0	0	0	0	0	0	0	0	0	0	0	1
C. briggsae	HK104	3	MA	230	26	0	0	0	0	0	0	0	0	0	0	0	0	0	1
C. briggsae	HK104	3	MA	230	27	0	0	0	0	0	0	0	0	0	0	0	0	0	1
C. briggsae	HK104	3	MA	230	28	0	0	0	0	0	0	0	0	0	0	0	0	0	1
C. briggsae	HK104	3	MA	230	29	0	0	0	0	0	0	0	0	0	0	0	0	0	1
C. briggsae	HK104	3	MA	230	30	0	0	0	0	0	0	0	0	0	0	0	0	0	1
C. briggsae	HK104	3	MA	230	31	0	0	0	0	0	0	0	0	0	0	0	0	0	1
C. briggsae	HK104	3	MA	230	32	0	0	0	0	0	0	0	0	0	0	0	0	0	1
C. briggsae	HK104	3	MA	230	33	0	0	0	0	0	0	0	0	0	0	0	0	0	1
C. briggsae	HK104	3	MA	230	34	0	0	0	0	0	0	0	0	0	0	0	0	0	1
C. briggsae	HK104	3	MA	230	35	0	0	0	0	0	0	0	0	0	0	0	0	0	1
C. briggsae	HK104	3	MA	230	36	0	0	0	0	0	0	0	0	0	0	0	0	0	1
C. briggsae	HK104	3	MA	230	37	0	0	0	0	0	0	0	0	0	0	0	0	0	1
C. briggsae	HK104	3	MA	230	38	0	0	0	0	0	0	0	0	0	0	0	0	0	1
C. briggsae	HK104	3	MA	230	39	0	0	0	0	0	0	0	0	0	0	0	0	0	1
C. briggsae	HK104	3	MA	230	40	0	0	0	0	0	0	0	0	0	0	0	0	0	1
C. briggsae	HK104	3	MA	230	41	0	0	0	0	0	0	0	0	0	0	0	0	0	1
C. briggsae	HK104	3	MA	230	42	0	0	0	0	0	0	0	0	0	0	0	0	0	1
C. briggsae	HK104	3	MA	230	43	0	0	0	0	0	0	0	0	0	0	0	0	0	1
C. briggsae	HK104	3	MA	230	44	0	0	0	0	0	0	0	0	0	0	0	0	0	1
C. briggsae	HK104	3	MA	230	45	0	0	0	0	0	0	0	0	0	0	0	0	0	1
C. briggsae	HK104	3	MA	230	46	0	0	0	0	0	0	0	0	0	0	0	0	0	1
C. briggsae	HK104	3	MA	230	47	0	0	0	0	0	0	0	0	0	0	0	0	0	1
C. briggsae	HK104	3	MA	230	48	0	0	0	0	0	0	0	0	0	0	0	0	0	1
C. briggsae	HK104	3	MA	230	49	0	0	0	0	0	0	0	0	0	0	0	0	0	1
C. briggsae	HK104	3	MA	230	50	0	0	0	0	0	0	0	0	0	0	0	0	0	1
C. briggsae	HK104	3	MA	232	1	0	0	0	0	0	0	0	0	0	0	0	0	1	1
C. briggsae	HK104	3	MA	232	2	0	0	0	0	0	0	0	0	0	0	1	0	0	1
C. briggsae	HK104	3	MA	232	3	0	1	0	0	0	0	0	0	0	0	0	0	0	1
C. briggsae	HK104	3	MA	232	4	0	0	0	0	0	0	0	0	0	1	0	0	0	1
C. briggsae	HK104	3	MA	232	5	0	1	0	0	0	0	0	0	0	0	0	0	0	1
C. briggsae	HK104	3	MA	232	6	0	0	0	0	0	0	0	0	0	0	0	0	1	1
C. briggsae	HK104	3	MA	232	7	0	1	0	0	0	0	0	0	0	0	0	0	0	1
C. briggsae	HK104	3	MA	232	8	0	0	0	0	0	0	0	0	0	0	0	0	0	0
C. briggsae	HK104	3	MA	232	9	0	0	0	0	0	0	0	0	0	0	0	0	0	0
C. briggsae	HK104	3	MA	232	10	0	0	0	0	0	0	0	0	0	0	0	0	0	1
C. briggsae	HK104	3	MA	232	11	0	0	0	0	0	0	0	0	0	0	0	0	0	1
C. briggsae	HK104	3	MA	232	12	0	0	0	0	0	0	0	0	0	0	0	0	0	1
C. briggsae	HK104	3	MA	232	13	0	0	0	0	0	0	0	0	0	0	0	0	0	1
C. briggsae	HK104	3	MA	232	14	0	0	0	0	0	0	0	0	0	0	0	0	0	1
C. briggsae	HK104	3	MA	232	15	0	0	0	0	0	0	0	0	0	0	0	0	0	1
C. briggsae	HK104	3	MA	232	16	0	0	0	0	0	0	0	0	0	0	0	0	0	1
C. briggsae	HK104	3	MA	232	17	0	0	0	0	0	0	0	0	0	0	0	0	0	1
C. briggsae	HK104	3	MA	232	18	0	0	0	0	0	0	0	0	0	0	0	0	0	1
C. briggsae	HK104	3	MA	232	19	0	0	0	0	0	0	0	0	0	0	0	0	0	1
C. briggsae	HK104	3	MA	232	20	0	0	0	0	0	0	0	0	0	0	0	0	0	1
C. briggsae	HK104	3	MA	232	21	0	0	0	0	0	0	0	0	0	0	0	0	0	1
C. briggsae	HK104	3	MA	232	22	0	0	0	0	0	0	0	0	0	0	0	0	0	1
C. briggsae	HK104	3	MA	232	23	0	0	0	0	0	0	0	0	0	0	0	0	0	1
C. briggsae	HK104	3	MA	232	24	0	0	0	0	0	0	0	0	0	0	0	0	0	1
C. briggsae	HK104	3	MA	232	25	0	0	0	0	0	0	0	0	0	0	0	0	0	1
C. briggsae	HK104	3	MA	232	26	0	0	0	0	0	0	0	0	0	0	0	0	0	1
C. briggsae	HK104	3	MA	232	27	0	0	0	0	0	0	0	0	0	0	0	0	0	1
C. briggsae	HK104	3	MA	232	28	0	0	0	0	0	0	0	0	0	0	0	0	0	1
C. briggsae	HK104	3	MA	232	29	0	0	0	0	0	0	0	0	0	0	0	0	0	1
C. briggsae	HK104	3	MA	232	30	0	0	0	0	0	0	0	0	0	0	0	0	0	1
C. briggsae	HK104	3	MA	232	31	0	0	0	0	0	0	0	0	0	0	0	0	0	1
C. briggsae	HK104	3	MA	232	32	0	0	0	0	0	0	0	0	0	0	0	0	0	1
C. briggsae	HK104	3	MA	232	33	0	0	0	0	0	0	0	0	0	0	0	0	0	1
C. briggsae	HK104	3	MA	232	34	0	0	0	0	0	0	0	0	0	0	0	0	0	1
C. briggsae	HK104	3	MA	232	35	0	0	0	0	0	0	0	0	0	0	0	0	0	1
C. briggsae	HK104	3	MA	232	36	0	0	0	0	0	0	0	0	0	0	0	0	0	1
C. briggsae	HK104	3	MA	232	37	0	0	0	0	0	0	0	0	0	0	0	0	0	1
C. briggsae	HK104	3	MA	232	38	0	0	0	0	0	0	0	0	0	0	0	0	0	1
C. briggsae	HK104	3	MA	232	39	0	0	0	0	0	0	0	0	0	0	0	0	0	1
C. briggsae	HK104	3	MA	232	40	0	0	0	0	0	0	0	0	0	0	0	0	0	1
C. briggsae	HK104	3	MA	232	41	0	0	0	0	0	0	0	0	0	0	0	0	0	1
C. briggsae	HK104	3	MA	232	42	0	0	0	0	0	0	0	0	0	0	0	0	0	1
C. briggsae	HK104	3	MA	232	43	0	0	0	0	0	0	0	0	0	0	0	0	0	1
C. briggsae	HK104	3	MA	232	44	0	0	0	0	0	0	0	0	0	0	0	0	0	1
C. briggsae	HK104	3	MA	232	45	0	0	0	0	0	0	0	0	0	0	0	0	0	1
C. briggsae	HK104	3	MA	232	46	0	0	0	0	0	0	0	0	0	0	0	0	0	1
C. briggsae	HK104	3	MA	232	47	0	0	0	0	0	0	0	0	0	0	0	0	0	1
C. briggsae	HK104	3	MA	232	48	0	0	0	0	0	0	0	0	0	0	0	0	0	1
C. briggsae	HK104	3	MA	232	49	0	0	0	0	0	0	0	0	0	0	0	0	0	1
C. briggsae	HK104	3	MA	232	50	0	0	0	0	0	0	0	0	0	0	0	0	0	1
C. briggsae	HK104	3	MA	236	1	0	0	0	0	1	0	0	0	0	0	0	0	0	1
C. briggsae	HK104	3	MA	236	2	0	0	0	0	0	0	0	0	0	0	0	0	0	0
C. briggsae	HK104	3	MA	236	3	0	0	0	0	0	0	0	0	0	0	0	0	0	0
C. briggsae	HK104	3	MA	236	4	0	0	0	0	0	0	0	0	0	0	0	0	0	0
C. briggsae	HK104	3	MA	236	5	0	0	0	0	0	0	0	0	0	0	0	0	0	0
C. briggsae	HK104	3	MA	236	6	0	0	0	0	0	0	0	0	0	0	0	0	0	0
C. briggsae	HK104	3	MA	236	7	0	0	0	0	0	0	0	0	0	0	0	0	0	0
C. briggsae	HK104	3	MA	236	8	0	0	0	0	0	0	0	0	0	0	0	0	0	1
C. briggsae	HK104	3	MA	236	9	0	0	0	0	0	0	0	0	0	0	0	0	0	1
C. briggsae	HK104	3	MA	236	10	0	0	0	0	0	0	0	0	0	0	0	0	0	1
C. briggsae	HK104	3	MA	236	11	0	0	0	0	0	0	0	0	0	0	0	0	0	1
C. briggsae	HK104	3	MA	236	12	0	0	0	0	0	0	0	0	0	0	0	0	0	1
C. briggsae	HK104	3	MA	236	13	0	0	0	0	0	0	0	0	0	0	0	0	0	1
C. briggsae	HK104	3	MA	236	14	0	0	0	0	0	0	0	0	0	0	0	0	0	1
C. briggsae	HK104	3	MA	236	15	0	0	0	0	0	0	0	0	0	0	0	0	0	1
C. briggsae	HK104	3	MA	236	16	0	0	0	0	0	0	0	0	0	0	0	0	0	1
C. briggsae	HK104	3	MA	236	17	0	0	0	0	0	0	0	0	0	0	0	0	0	1
C. briggsae	HK104	3	MA	236	18	0	0	0	0	0	0	0	0	0	0	0	0	0	1
C. briggsae	HK104	3	MA	236	19	0	0	0	0	0	0	0	0	0	0	0	0	0	1
C. briggsae	HK104	3	MA	236	20	0	0	0	0	0	0	0	0	0	0	0	0	0	1
C. briggsae	HK104	3	MA	236	21	0	0	0	0	0	0	0	0	0	0	0	0	0	1
C. briggsae	HK104	3	MA	236	22	0	0	0	0	0	0	0	0	0	0	0	0	0	1
C. briggsae	HK104	3	MA	236	23	0	0	0	0	0	0	0	0	0	0	0	0	0	1
C. briggsae	HK104	3	MA	236	24	0	0	0	0	0	0	0	0	0	0	0	0	0	1
C. briggsae	HK104	3	MA	236	25	0	0	0	0	0	0	0	0	0	0	0	0	0	1
C. briggsae	HK104	3	MA	236	26	0	0	0	0	0	0	0	0	0	0	0	0	0	1
C. briggsae	HK104	3	MA	236	27	0	0	0	0	0	0	0	0	0	0	0	0	0	1
C. briggsae	HK104	3	MA	236	28	0	0	0	0	0	0	0	0	0	0	0	0	0	1
C. briggsae	HK104	3	MA	236	29	0	0	0	0	0	0	0	0	0	0	0	0	0	1
C. briggsae	HK104	3	MA	236	30	0	0	0	0	0	0	0	0	0	0	0	0	0	1
C. briggsae	HK104	3	MA	236	31	0	0	0	0	0	0	0	0	0	0	0	0	0	1
C. briggsae	HK104	3	MA	236	32	0	0	0	0	0	0	0	0	0	0	0	0	0	1
C. briggsae	HK104	3	MA	236	33	0	0	0	0	0	0	0	0	0	0	0	0	0	1
C. briggsae	HK104	3	MA	236	34	0	0	0	0	0	0	0	0	0	0	0	0	0	1
C. briggsae	HK104	3	MA	236	35	0	0	0	0	0	0	0	0	0	0	0	0	0	1
C. briggsae	HK104	3	MA	236	36	0	0	0	0	0	0	0	0	0	0	0	0	0	1
C. briggsae	HK104	3	MA	236	37	0	0	0	0	0	0	0	0	0	0	0	0	0	1
C. briggsae	HK104	3	MA	236	38	0	0	0	0	0	0	0	0	0	0	0	0	0	1
C. briggsae	HK104	3	MA	236	39	0	0	0	0	0	0	0	0	0	0	0	0	0	1
C. briggsae	HK104	3	MA	236	40	0	0	0	0	0	0	0	0	0	0	0	0	0	1
C. briggsae	HK104	3	MA	236	41	0	0	0	0	0	0	0	0	0	0	0	0	0	1
C. briggsae	HK104	3	MA	236	42	0	0	0	0	0	0	0	0	0	0	0	0	0	1
C. briggsae	HK104	3	MA	236	43	0	0	0	0	0	0	0	0	0	0	0	0	0	1
C. briggsae	HK104	3	MA	236	44	0	0	0	0	0	0	0	0	0	0	0	0	0	1
C. briggsae	HK104	3	MA	236	45	0	0	0	0	0	0	0	0	0	0	0	0	0	1
C. briggsae	HK104	3	MA	236	46	0	0	0	0	0	0	0	0	0	0	0	0	0	1
C. briggsae	HK104	3	MA	236	47	0	0	0	0	0	0	0	0	0	0	0	0	0	1
C. briggsae	HK104	3	MA	236	48	0	0	0	0	0	0	0	0	0	0	0	0	0	1
C. briggsae	HK104	3	MA	236	49	0	0	0	0	0	0	0	0	0	0	0	0	0	1
C. briggsae	HK104	3	MA	236	50	0	0	0	0	0	0	0	0	0	0	0	0	0	1
C. briggsae	HK104	3	MA	243	1	0	0	0	0	0	0	0	0	0	0	0	0	1	1
C. briggsae	HK104	3	MA	243	2	0	0	0	0	0	0	0	0	0	0	0	0	1	1
C. briggsae	HK104	3	MA	243	3	0	0	0	0	0	0	0	0	0	0	0	0	0	0
C. briggsae	HK104	3	MA	243	4	0	0	0	0	0	0	0	0	0	0	0	0	0	0
C. briggsae	HK104	3	MA	243	5	0	0	0	0	0	0	0	0	0	0	0	0	0	0
C. briggsae	HK104	3	MA	243	6	0	0	0	0	0	0	0	0	0	0	0	0	0	0
C. briggsae	HK104	3	MA	243	7	0	0	0	0	0	0	0	0	0	0	0	0	0	0
C. briggsae	HK104	3	MA	243	8	0	0	0	0	0	0	0	0	0	0	0	0	0	1
C. briggsae	HK104	3	MA	243	9	0	0	0	0	0	0	0	0	0	0	0	0	0	1
C. briggsae	HK104	3	MA	243	10	0	0	0	0	0	0	0	0	0	0	0	0	0	1
C. briggsae	HK104	3	MA	243	11	0	0	0	0	0	0	0	0	0	0	0	0	0	1
C. briggsae	HK104	3	MA	243	12	0	0	0	0	0	0	0	0	0	0	0	0	0	1
C. briggsae	HK104	3	MA	243	13	0	0	0	0	0	0	0	0	0	0	0	0	0	1
C. briggsae	HK104	3	MA	243	14	0	0	0	0	0	0	0	0	0	0	0	0	0	1
C. briggsae	HK104	3	MA	243	15	0	0	0	0	0	0	0	0	0	0	0	0	0	1
C. briggsae	HK104	3	MA	243	16	0	0	0	0	0	0	0	0	0	0	0	0	0	1
C. briggsae	HK104	3	MA	243	17	0	0	0	0	0	0	0	0	0	0	0	0	0	1
C. briggsae	HK104	3	MA	243	18	0	0	0	0	0	0	0	0	0	0	0	0	0	1
C. briggsae	HK104	3	MA	243	19	0	0	0	0	0	0	0	0	0	0	0	0	0	1
C. briggsae	HK104	3	MA	243	20	0	0	0	0	0	0	0	0	0	0	0	0	0	1
C. briggsae	HK104	3	MA	243	21	0	0	0	0	0	0	0	0	0	0	0	0	0	1
C. briggsae	HK104	3	MA	243	22	0	0	0	0	0	0	0	0	0	0	0	0	0	1
C. briggsae	HK104	3	MA	243	23	0	0	0	0	0	0	0	0	0	0	0	0	0	1
C. briggsae	HK104	3	MA	243	24	0	0	0	0	0	0	0	0	0	0	0	0	0	1
C. briggsae	HK104	3	MA	243	25	0	0	0	0	0	0	0	0	0	0	0	0	0	1
C. briggsae	HK104	3	MA	243	26	0	0	0	0	0	0	0	0	0	0	0	0	0	1
C. briggsae	HK104	3	MA	243	27	0	0	0	0	0	0	0	0	0	0	0	0	0	1
C. briggsae	HK104	3	MA	243	28	0	0	0	0	0	0	0	0	0	0	0	0	0	1
C. briggsae	HK104	3	MA	243	29	0	0	0	0	0	0	0	0	0	0	0	0	0	1
C. briggsae	HK104	3	MA	243	30	0	0	0	0	0	0	0	0	0	0	0	0	0	1
C. briggsae	HK104	3	MA	243	31	0	0	0	0	0	0	0	0	0	0	0	0	0	1
C. briggsae	HK104	3	MA	243	32	0	0	0	0	0	0	0	0	0	0	0	0	0	1
C. briggsae	HK104	3	MA	243	33	0	0	0	0	0	0	0	0	0	0	0	0	0	1
C. briggsae	HK104	3	MA	243	34	0	0	0	0	0	0	0	0	0	0	0	0	0	1
C. briggsae	HK104	3	MA	243	35	0	0	0	0	0	0	0	0	0	0	0	0	0	1
C. briggsae	HK104	3	MA	243	36	0	0	0	0	0	0	0	0	0	0	0	0	0	1
C. briggsae	HK104	3	MA	243	37	0	0	0	0	0	0	0	0	0	0	0	0	0	1
C. briggsae	HK104	3	MA	243	38	0	0	0	0	0	0	0	0	0	0	0	0	0	1
C. briggsae	HK104	3	MA	243	39	0	0	0	0	0	0	0	0	0	0	0	0	0	1
C. briggsae	HK104	3	MA	243	40	0	0	0	0	0	0	0	0	0	0	0	0	0	1
C. briggsae	HK104	3	MA	243	41	0	0	0	0	0	0	0	0	0	0	0	0	0	1
C. briggsae	HK104	3	MA	243	42	0	0	0	0	0	0	0	0	0	0	0	0	0	1
C. briggsae	HK104	3	MA	243	43	0	0	0	0	0	0	0	0	0	0	0	0	0	1
C. briggsae	HK104	3	MA	243	44	0	0	0	0	0	0	0	0	0	0	0	0	0	1
C. briggsae	HK104	3	MA	243	45	0	0	0	0	0	0	0	0	0	0	0	0	0	1
C. briggsae	HK104	3	MA	243	46	0	0	0	0	0	0	0	0	0	0	0	0	0	1
C. briggsae	HK104	3	MA	243	47	0	0	0	0	0	0	0	0	0	0	0	0	0	1
C. briggsae	HK104	3	MA	243	48	0	0	0	0	0	0	0	0	0	0	0	0	0	1
C. briggsae	HK104	3	MA	243	49	0	0	0	0	0	0	0	0	0	0	0	0	0	1
C. briggsae	HK104	3	MA	243	50	0	0	0	0	0	0	0	0	0	0	0	0	0	1
C. briggsae	HK104	3	MA	255	1	0	0	0	0	0	0	0	0	0	0	0	0	1	1
C. briggsae	HK104	3	MA	255	2	0	0	0	0	0	0	0	0	0	0	0	0	0	0
C. briggsae	HK104	3	MA	255	3	0	0	0	0	0	0	0	0	0	0	0	0	0	0
C. briggsae	HK104	3	MA	255	4	0	0	0	0	0	0	0	0	0	0	0	0	0	1
C. briggsae	HK104	3	MA	255	5	0	0	0	0	0	0	0	0	0	0	0	0	0	1
C. briggsae	HK104	3	MA	255	6	0	0	0	0	0	0	0	0	0	0	0	0	0	1
C. briggsae	HK104	3	MA	255	7	0	0	0	0	0	0	0	0	0	0	0	0	0	1
C. briggsae	HK104	3	MA	255	8	0	0	0	0	0	0	0	0	0	0	0	0	0	1
C. briggsae	HK104	3	MA	255	9	0	0	0	0	0	0	0	0	0	0	0	0	0	1
C. briggsae	HK104	3	MA	255	10	0	0	0	0	0	0	0	0	0	0	0	0	0	1
C. briggsae	HK104	3	MA	255	11	0	0	0	0	0	0	0	0	0	0	0	0	0	1
C. briggsae	HK104	3	MA	255	12	0	0	0	0	0	0	0	0	0	0	0	0	0	1
C. briggsae	HK104	3	MA	255	13	0	0	0	0	0	0	0	0	0	0	0	0	0	1
C. briggsae	HK104	3	MA	255	14	0	0	0	0	0	0	0	0	0	0	0	0	0	1
C. briggsae	HK104	3	MA	255	15	0	0	0	0	0	0	0	0	0	0	0	0	0	1
C. briggsae	HK104	3	MA	255	16	0	0	0	0	0	0	0	0	0	0	0	0	0	1
C. briggsae	HK104	3	MA	255	17	0	0	0	0	0	0	0	0	0	0	0	0	0	1
C. briggsae	HK104	3	MA	255	18	0	0	0	0	0	0	0	0	0	0	0	0	0	1
C. briggsae	HK104	3	MA	255	19	0	0	0	0	0	0	0	0	0	0	0	0	0	1
C. briggsae	HK104	3	MA	255	20	0	0	0	0	0	0	0	0	0	0	0	0	0	1
C. briggsae	HK104	3	MA	255	21	0	0	0	0	0	0	0	0	0	0	0	0	0	1
C. briggsae	HK104	3	MA	255	22	0	0	0	0	0	0	0	0	0	0	0	0	0	1
C. briggsae	HK104	3	MA	255	23	0	0	0	0	0	0	0	0	0	0	0	0	0	1
C. briggsae	HK104	3	MA	255	24	0	0	0	0	0	0	0	0	0	0	0	0	0	1
C. briggsae	HK104	3	MA	255	25	0	0	0	0	0	0	0	0	0	0	0	0	0	1
C. briggsae	HK104	3	MA	255	26	0	0	0	0	0	0	0	0	0	0	0	0	0	1
C. briggsae	HK104	3	MA	255	27	0	0	0	0	0	0	0	0	0	0	0	0	0	1
C. briggsae	HK104	3	MA	255	28	0	0	0	0	0	0	0	0	0	0	0	0	0	1
C. briggsae	HK104	3	MA	255	29	0	0	0	0	0	0	0	0	0	0	0	0	0	1
C. briggsae	HK104	3	MA	255	30	0	0	0	0	0	0	0	0	0	0	0	0	0	1
C. briggsae	HK104	3	MA	255	31	0	0	0	0	0	0	0	0	0	0	0	0	0	1
C. briggsae	HK104	3	MA	255	32	0	0	0	0	0	0	0	0	0	0	0	0	0	1
C. briggsae	HK104	3	MA	255	33	0	0	0	0	0	0	0	0	0	0	0	0	0	1
C. briggsae	HK104	3	MA	255	34	0	0	0	0	0	0	0	0	0	0	0	0	0	1
C. briggsae	HK104	3	MA	255	35	0	0	0	0	0	0	0	0	0	0	0	0	0	1
C. briggsae	HK104	3	MA	255	36	0	0	0	0	0	0	0	0	0	0	0	0	0	1
C. briggsae	HK104	3	MA	255	37	0	0	0	0	0	0	0	0	0	0	0	0	0	1
C. briggsae	HK104	3	MA	255	38	0	0	0	0	0	0	0	0	0	0	0	0	0	1
C. briggsae	HK104	3	MA	255	39	0	0	0	0	0	0	0	0	0	0	0	0	0	1
C. briggsae	HK104	3	MA	255	40	0	0	0	0	0	0	0	0	0	0	0	0	0	1
C. briggsae	HK104	3	MA	255	41	0	0	0	0	0	0	0	0	0	0	0	0	0	1
C. briggsae	HK104	3	MA	255	42	0	0	0	0	0	0	0	0	0	0	0	0	0	1
C. briggsae	HK104	3	MA	255	43	0	0	0	0	0	0	0	0	0	0	0	0	0	1
C. briggsae	HK104	3	MA	255	44	0	0	0	0	0	0	0	0	0	0	0	0	0	1
C. briggsae	HK104	3	MA	255	45	0	0	0	0	0	0	0	0	0	0	0	0	0	1
C. briggsae	HK104	3	MA	255	46	0	0	0	0	0	0	0	0	0	0	0	0	0	1
C. briggsae	HK104	3	MA	255	47	0	0	0	0	0	0	0	0	0	0	0	0	0	1
C. briggsae	HK104	3	MA	255	48	0	0	0	0	0	0	0	0	0	0	0	0	0	1
[truncated: 11,403 more rows]

## Sheet: abbreviations
Class A. Variants with disrupted 2°-1°-2° pattern (defects)
Variant 1	Hyperinduction
Variant 2	Hypoinduction (3° or 4° cell fate)
Variant 3	Hypoinduction (missing cells)
Variant 4	Other fate misspecification
Class B. Variants with complete 2°-1°-2° pattern
Variant 5	Hyperinduction
Variant 6	Centering on P5.p
Variant 7	Centering on P7.p
Variant 8	Anterior cell missing
Variant 9	Posterior cell missing
Variant 10	Extra 3° divisions of anterior cell
Variant 11	Extra 3° divisions of posterior cell
Class C. Adoption of 3° versus 4° fate by P4.p and P8.p
Variant 12	P4.p: 4° fate
Variant 13	P8.p: 4° fate
Class D. Adoption of 3° versus 4° fate by P3.p
Variant 14	P3.p: 4° fate
Response Variable
0: Variant absent
1: Variant present
